# Supplementary material for: Genomic and clinical insights into multidrug-resistant Corynebacterium striatum in a psychiatric hospital: development of an exploratory infection probability score
Source: Front Microbiol. 2026 Jun 15;17:1790453. doi: 10.3389/fmicb.2026.1790453 (PMC13311111; doi:10.3389/fmicb.2026.1790453)
Supplement: Supplementary file 1 [file Table_1.xlsx]

## Sheet: all_data_stat
样本名称							组装情况						物种鉴定																			组装情况														注释情况
sample_stat	sample_stat	sample_stat	Final_QC	Final_QC	Final_QC	Final_QC	Busco_stat	Busco_stat	Busco_stat	Busco_stat	Busco_stat	Binning_stat	Taxa_stat	Taxa_stat	Taxa_stat	Taxa_stat	Taxa_stat	Taxa_stat	Taxa_stat	Taxa_stat	Taxa_stat	Taxa_stat	Taxa_stat	Taxa_stat	Taxa_stat	Taxa_stat	Taxa_stat	Taxa_stat	Taxa_stat	Mlst_stat	Mlst_stat	Spades_stat	Spades_stat	Spades_stat	Spades_stat	Quast_stat	Quast_stat	Quast_stat	Quast_stat	Quast_stat	Quast_stat	Quast_stat	Quast_stat	Quast_stat	Quast_stat	Prokka_stat	Prokka_stat	Prokka_stat	Prokka_stat
SampleName	Batch	Check	完整性	混菌	物种明确性	结果	Complete BUSCOs	Single BUSCOs	Duplicated BUSCOs	Fragmented BUSCOs	Missing BUSCOs	1M_BinNum	Bacteria_TaxaLevel	Bacteria_Taxa	Bacteria_TaxaID	Bacteria_realab	Bacteria_abundance	MPL_taxa	MPL_id%	MPL_cov%	mOTU_taxa	mOTU_id%	mOTU_cov%	LSU_taxa	LSU_id%	LSU_cov%	Taxon	TaxonCount	TaxonMixed	pubmlst_scheme	pubmlst_ST	Kmer	average read length	insert size mean	insert size median	Largest contig	Total length	GC (%)	N50	N75	L50	L75	Mapped (%)	Properly paired (%)	Avg. coverage depth	contigs:	bases:	CDS:	misc_RNA:
Cstriatum10	analysis	0	Pass	Pass	Certain	合格	0.992	0.976	0.016	0.008	0	1	s	Corynebacterium_striatum	43770	100	100	s__Corynebacterium_striatum:43770;s__Corynebacterium_simulans:146827	96.53;99.03	69834;1894	s__Corynebacterium_striatum:43770	98.74	15944				Corynebacterium_striatum	1	uniq	-	-	K55	102.575	113.302	102	210251	2879917	59.49	91001	49655	12	23	99.05	90.1	479	98	2879917	2663	9
Cstriatum11	analysis	0	Pass	Pass	Certain	合格	0.984	0.968	0.016	0.008	0.008	1	s	Corynebacterium_striatum	43770	98.9842	98.9842	s__Corynebacterium_striatum:43770;s__Corynebacterium_simulans:146827	97.84;95.50	68913;1894	s__Corynebacterium_striatum:43770	98.66	15338	Enterococcus_faecium	99.97	343809	Corynebacterium_striatum	1	uniq	-	-	K55	101.023	113.967	104	104200	2918298	59.21	41511	20645	23	47	98.3	87.62	432	164	2918298	2693	9
Cstriatum12	analysis	0	Pass	Pass	Certain	合格	0.992	0.976	0.016	0.008	0	1	s	Corynebacterium_striatum	43770	100	100	s__Corynebacterium_striatum:43770;s__Corynebacterium_aurimucosum:169292	97.43;93.57	72012;2120	s__Corynebacterium_striatum:43770	97.97	15941				Corynebacterium_striatum	1	uniq	-	-	K55	102.81	117.272	106	269688	2882790	59.37	87867	48011	12	24	98.93	89.33	490	97	2882790	2665	7
Cstriatum13	analysis	0	Pass	Pass	Certain	合格	0.984	0.968	0.016	0.016	0	1	s	Corynebacterium_striatum	43770	99.9994	99.9994	s__Corynebacterium_striatum:43770;s__Corynebacterium_aurimucosum:169292	99.74;94.80	69935;4143	s__Corynebacterium_striatum:43770	98.74	14561				Corynebacterium_striatum	1	uniq	-	-	K55	102.28	116.449	105	273452	2833219	59.41	94522	34873	9	22	97.63	88.61	529	96	2833219	2623	9
Cstriatum14	analysis	0	Pass	Pass	Certain	合格	0.992	0.976	0.016	0.008	0	1	s	Corynebacterium_striatum	43770	100	100	s__Corynebacterium_striatum:43770;s__Corynebacterium_aurimucosum:169292	99.47;90.75	71992;2254	s__Corynebacterium_striatum:43770	97.71	14555				Corynebacterium_striatum	1	uniq	-	-	K55	103.466	116.643	106	270462	2783040	59.34	95683	34228	9	21	98.79	88.61	109	97	2783040	2554	8
Cstriatum15	analysis	0	Pass	Pass	Certain	合格	0.992	0.976	0.016	0.008	0	1	s	Corynebacterium_striatum	43770	99.999	99.999	s__Corynebacterium_striatum:43770;s__Corynebacterium_simulans:146827	96.53;99.03	69837;1894	s__Corynebacterium_striatum:43770	98.74	15944				Corynebacterium_striatum	1	uniq	-	-	K55	100.575	110.446	100	252647	2844510	59.46	96340	55176	10	20	98.96	87.05	501	87	2844510	2631	9
Cstriatum16	analysis	0	Pass	Pass	Certain	合格	0.992	0.976	0.016	0.008	0	1	s	Corynebacterium_striatum	43770	100	100	s__Corynebacterium_striatum:43770;s__Corynebacterium_simulans:146827	96.53;99.03	69837;1894	s__Corynebacterium_striatum:43770	98.74	15944				Corynebacterium_striatum	1	uniq	-	-	K55	98.5362	113.204	102	224293	2877904	59.49	95596	55176	11	22	99.12	90.82	453	90	2877904	2657	9
Cstriatum17	analysis	0	Pass	Pass	Certain	合格	0.992	0.976	0.016	0.008	0	1	s	Corynebacterium_striatum	43770	100	100	s__Corynebacterium_striatum:43770;s__Corynebacterium_aurimucosum:169292;s__Corynebacterium_simulans:146827	95.39;90.75;96.07	71375;4147;2598	s__Corynebacterium_striatum:43770	98.88	14509				Corynebacterium_striatum	1	uniq	-	-	K55	96.8273	114.178	99	234965	2852361	59.4	117272	55844	9	18	98.61	88.44	427	82	2852361	2627	8
Cstriatum18	analysis	0	Pass	Pass	Certain	合格	0.992	0.976	0.016	0.008	0	1	s	Corynebacterium_striatum	43770	100	100	s__Corynebacterium_striatum:43770;s__Corynebacterium_simulans:146827	96.53;99.03	69837;1894	s__Corynebacterium_striatum:43770	98.74	15944				Corynebacterium_striatum	1	uniq	-	-	K55	101.054	115.836	105	278841	2879457	59.49	101035	63704	9	17	99.21	89.75	521	87	2879457	2655	9
Cstriatum19	analysis	0	Pass	Pass	Certain	合格	0.992	0.976	0.016	0.008	0	1	s	Corynebacterium_striatum	43770	99.9996	99.9996	s__Corynebacterium_striatum:43770;s__Corynebacterium_simulans:146827	96.88;96.07	71222;2598	s__Corynebacterium_striatum:43770	98.88	14495				Corynebacterium_striatum	1	uniq	-	-	K55	96.8672	112.711	101	236022	2788955	59.4	84118	52779	11	21	98.67	89.68	398	83	2788955	2543	9
Cstriatum1	analysis	0	Pass	Pass	Certain	合格	0.984	0.968	0.016	0.016	0	1	s	Corynebacterium_striatum	43770	100	100	s__Corynebacterium_striatum:43770;s__Corynebacterium_aurimucosum:169292	97.43;92.42	72222;2232	s__Corynebacterium_striatum:43770	97.97	15944				Corynebacterium_striatum	1	uniq	-	-	K55	98.9144	115.33	103	215307	2863819	59.38	63139	43781	13	26	97.99	86.67	412	103	2863819	2653	7
Cstriatum20	analysis	0	Pass	Pass	Certain	合格	0.992	0.976	0.016	0.008	0	1	s	Corynebacterium_striatum	43770	100	100	s__Corynebacterium_striatum:43770	99.72	69218	s__Corynebacterium_striatum:43770	98.47	14507				Corynebacterium_striatum	1	uniq	-	-	K55	103.855	119.471	107	191319	2839893	59.36	86806	49915	11	21	99.23	89.97	390	89	2839893	2612	9
Cstriatum21	analysis	0	Pass	Pass	Certain	合格	0.919	0.903	0.016	0.048	0.033	1	s	Corynebacterium_striatum	43770	97.3453	97.3453	s__Corynebacterium_striatum:43770;s__Corynebacterium_aurimucosum:169292	96.70;92.42	69480;2120	s__Corynebacterium_striatum:43770	97.97	13240	Enterococcus_faecium	99.73	460061	Corynebacterium_striatum	1	uniq	-	-	K55	103.862	118.907	106	65189	2955711	58.72	16137	7898	55	122	96.2	89.07	425	359	2955711	2805	7
Cstriatum22	analysis	0	Pass	Pass	Certain	合格	0.992	0.976	0.016	0.008	0	1	s	Corynebacterium_striatum	43770	99.9987	99.9987	s__Corynebacterium_striatum:43770;s__Corynebacterium_aurimucosum:169292;s__Corynebacterium_simulans:146827	99.16;95.01;96.07	72968;2254;1889	s__Corynebacterium_striatum:43770	98.88	14532				Corynebacterium_striatum	1	uniq	-	-	K55	101.522	119.04	105	190516	2787879	59.37	113055	68954	9	17	98.62	91.29	495	76	2787879	2566	9
Cstriatum23	analysis	0	Pass	Pass	Certain	合格	0.992	0.976	0.016	0.008	0	1	s	Corynebacterium_striatum	43770	100	100	s__Corynebacterium_striatum:43770;s__Corynebacterium_aurimucosum:169292;s__Corynebacterium_simulans:146827	96.15;90.75;96.07	69026;2254;1993	s__Corynebacterium_striatum:43770	98.47	14420				Corynebacterium_striatum	1	uniq	-	-	K55	105.685	122.393	110	236731	2809923	59.47	92612	52677	11	21	98.74	91.08	491	88	2809923	2571	8
Cstriatum24	analysis	0	Pass	Pass	Certain	合格	0.992	0.976	0.016	0.008	0	1	s	Corynebacterium_striatum	43770	99.9987	99.9987	s__Corynebacterium_striatum:43770;s__Corynebacterium_aurimucosum:169292;s__Corynebacterium_simulans:146827	99.16;95.01;96.07	71505;4144;1889	s__Corynebacterium_striatum:43770	98.88	15455				Corynebacterium_striatum	1	uniq	-	-	K55	108.034	129.359	116	204251	2826995	59.35	124403	50190	9	18	98.55	91.34	500	88	2826995	2602	9
Cstriatum25	analysis	0	Pass	Pass	Certain	合格	0.976	0.96	0.016	0.024	0	1	s	Corynebacterium_striatum	43770	100	100	s__Corynebacterium_striatum:43770;s__Corynebacterium_aurimucosum:169292	99.32;97.26	67452;4147	s__Corynebacterium_striatum:43770	97.71	14555				Corynebacterium_striatum	1	uniq	-	-	K55	110.451	133.433	120	143336	2783738	59.4	66793	31434	15	31	97.99	88.63	179	118	2783738	2560	10
Cstriatum26	analysis	0	Pass	Pass	Certain	合格	0.992	0.984	0.008	0.008	0	1	s	Corynebacterium_striatum	43770	100	100	s__Corynebacterium_striatum:43770;s__Corynebacterium_aurimucosum:169292	99.90;97.26	71360;4147	s__Corynebacterium_striatum:43770	98.74	14665				Corynebacterium_striatum	1	uniq	-	-	K55	107.413	125.355	114	235573	2790041	59.29	106892	58748	9	18	98.74	89.8	469	80	2790041	2597	8
Cstriatum27	analysis	0	Pass	Pass	Certain	合格	0.935	0.919	0.016	0.032	0.033	1	s	Corynebacterium_striatum	43770	100	100	s__Corynebacterium_striatum:43770;s__Corynebacterium_aurimucosum:169292	98.17;97.26	67931;4147	s__Corynebacterium_striatum:43770	98.88	11786				Corynebacterium_striatum	1	uniq	-	-	K55	112.973	133.979	121	182253	2863701	59.38	50370	24883	17	37	98.08	89.37	430	197	2863701	2662	9
Cstriatum28	analysis	0	Pass	Pass	Certain	合格	0.992	0.984	0.008	0.008	0	1	s	Corynebacterium_striatum	43770	99.9989	99.9989	s__Corynebacterium_striatum:43770;s__Corynebacterium_aurimucosum:169292;s__Corynebacterium_simulans:146827	99.16;95.01;96.06	70646;2254;1894	s__Corynebacterium_striatum:43770	98.88	13059				Corynebacterium_striatum	1	uniq	-	-	K55	107.92	126.004	114	186536	2823264	59.3	104964	55839	11	20	99.33	93.46	469	97	2823264	2631	9
Cstriatum29	analysis	0	Pass	Pass	Certain	合格	0.992	0.976	0.016	0.008	0	1	s	Corynebacterium_striatum	43770	100	100	s__Corynebacterium_striatum:43770;s__Corynebacterium_simulans:146827	96.53;99.03	67867;1894	s__Corynebacterium_striatum:43770	98.74	15944				Corynebacterium_striatum	1	uniq	-	-	K55	110.125	127.888	115	198543	2877439	59.49	76716	39343	13	26	98.52	92.36	416	97	2877439	2665	9
Cstriatum2	analysis	0	Pass	Pass	Certain	合格	0.984	0.976	0.008	0.016	0	1	s	Corynebacterium_striatum	43770	99.9986	99.9986	s__Corynebacterium_striatum:43770;s__Corynebacterium_aurimucosum:169292	99.72;97.26	70638;4176	s__Corynebacterium_striatum:43770	98.74	14668				Corynebacterium_striatum	1	uniq	-	-	K55	99.3438	110.234	100	164669	2827954	59.39	64141	33527	14	29	98.1	88.11	351	103	2827954	2635	9
Cstriatum30	analysis	0	Pass	Pass	Certain	合格	0.992	0.984	0.008	0.008	0	1	s	Corynebacterium_striatum	43770	99.9486	99.9486	s__Corynebacterium_striatum:43770;s__Corynebacterium_aurimucosum:169292	99.47;90.75	70511;4147	s__Corynebacterium_striatum:43770	98.74	14665				Corynebacterium_striatum	1	uniq	-	-	K55	103.619	124.108	110	178730	2788013	59.41	64101	35601	15	29	98.23	90.36	380	108	2788013	2597	9
Cstriatum31	analysis	0	Pass	Pass	Certain	合格	0.992	0.976	0.016	0.008	0	1	s	Corynebacterium_striatum	43770	100	100	s__Corynebacterium_striatum:43770;s__Corynebacterium_aurimucosum:169292	98.79;95.01	69334;2254	s__Corynebacterium_striatum:43770	98.74	14558				Corynebacterium_striatum	1	uniq	-	-	K55	111.805	129.604	118	209371	2768675	59.46	74919	52736	11	22	98.94	91.72	258	87	2768675	2546	9
Cstriatum3	analysis	0	Pass	Pass	Certain	合格	0.992	0.976	0.016	0	0.008	1	s	Corynebacterium_striatum	43770	100	100	s__Corynebacterium_striatum:43770;s__Corynebacterium_simulans:146827	96.53;99.03	69837;1894	s__Corynebacterium_striatum:43770	98.74	15944				Corynebacterium_striatum	1	uniq	-	-	K55	101.234	115.293	104	258471	2880467	59.49	99051	51369	10	19	99.09	87.68	397	95	2880467	2658	9
Cstriatum5	analysis	0	Pass	Pass	Certain	合格	0.984	0.976	0.008	0.008	0.008	1	s	Corynebacterium_striatum	43770	99.1906	99.1906	s__Corynebacterium_striatum:43770;s__Corynebacterium_aurimucosum:169292	99.01;90.75	68497;2254	s__Corynebacterium_striatum:43770	98.74	14668				Corynebacterium_striatum	1	uniq	-	-	K55	99.6861	110.279	100	147918	2824338	59.22	60596	33188	16	31	97.65	83.94	362	121	2824338	2631	9
Cstriatum6	analysis	0	Pass	Pass	Certain	合格	0.992	0.984	0.008	0.008	0	1	s	Corynebacterium_striatum	43770	99.9988	99.9988	s__Corynebacterium_striatum:43770;s__Corynebacterium_aurimucosum:169292	96.15;90.75	70794;2255	s__Corynebacterium_striatum:43770	98.88	14665				Corynebacterium_striatum	1	uniq	-	-	K55	102.85	115.398	104	234392	2708983	59.38	65544	38815	10	23	97.65	87.23	427	92	2708983	2488	10
Cstriatum7	analysis	0	Pass	Pass	Certain	合格	0.992	0.976	0.016	0.008	0	1	s	Corynebacterium_striatum	43770	99.9983	99.9983	s__Corynebacterium_striatum:43770;s__Corynebacterium_simulans:146827	96.53;99.03	69834;1894	s__Corynebacterium_striatum:43770	97.06	15944				Corynebacterium_striatum	1	uniq	-	-	K55	103.056	117.355	105	321742	2863276	59.48	98973	63954	9	18	99.25	87.66	483	83	2863276	2639	9
Cstriatum8	analysis	0	Pass	Pass	Certain	合格	0.992	0.976	0.016	0.008	0	1	s	Corynebacterium_striatum	43770	99.9992	99.9992	s__Corynebacterium_striatum:43770;s__Corynebacterium_simulans:146827	96.53;99.03	69837;1894	s__Corynebacterium_striatum:43770	99.19	15446				Corynebacterium_striatum	1	uniq	-	-	K55	98.5025	115.681	103	252700	2877528	59.49	99051	61690	10	19	98.81	90.25	397	90	2877528	2661	9
Cstriatum9	analysis	0	Pass	Pass	Certain	合格	0.992	0.984	0.008	0.008	0	1	s	Corynebacterium_striatum	43770	99.9983	99.9983	s__Corynebacterium_striatum:43770;s__Corynebacterium_simulans:146827	99.88;95.21	71789;2329	s__Corynebacterium_striatum:43770	99.02	16041				Corynebacterium_striatum	1	uniq	-	-	K55	101.576	115.595	105	346060	2823926	59.42	103812	44320	9	20	98.99	88.19	586	119	2823926	2663	9
SampleName	Complete BUSCOs				SampleName	Plasmids_SeqNum
Cstriatum10	0.992				Cstriatum10	0
Cstriatum11	0.984				Cstriatum11	2
Cstriatum12	0.992				Cstriatum12	0
Cstriatum13	0.984				Cstriatum13	0
Cstriatum14	0.992				Cstriatum14	0
Cstriatum15	0.992				Cstriatum15	0
Cstriatum16	0.992				Cstriatum16	0
Cstriatum17	0.992				Cstriatum17	0
Cstriatum18	0.992				Cstriatum18	0
Cstriatum19	0.992				Cstriatum19	0
Cstriatum1	0.984				Cstriatum1	0
Cstriatum20	0.992				Cstriatum20	0
Cstriatum21	0.919				Cstriatum21	3
Cstriatum22	0.992				Cstriatum22	0
Cstriatum23	0.992				Cstriatum23	0
Cstriatum24	0.992				Cstriatum24	0
Cstriatum25	0.976				Cstriatum25	0
Cstriatum26	0.992				Cstriatum26	0
Cstriatum27	0.935				Cstriatum27	0
Cstriatum28	0.992				Cstriatum28	0
Cstriatum29	0.992				Cstriatum29	0
Cstriatum2	0.984				Cstriatum2	0
Cstriatum30	0.992				Cstriatum30	0
Cstriatum31	0.992				Cstriatum31	0
Cstriatum3	0.992				Cstriatum3	0
Cstriatum5	0.984				Cstriatum5	2
Cstriatum6	0.992				Cstriatum6	0
Cstriatum7	0.992				Cstriatum7	0
Cstriatum8	0.992				Cstriatum8	0
Cstriatum9	0.992				Cstriatum9	0
SampleName	contigs	CDS	misc_RNA	rRNA	tRNA	tmRNA
Cstriatum10	98	2663	9	3	50	1
Cstriatum11	164	2693	9	7	51	1
Cstriatum12	97	2665	7	3	55	1
Cstriatum13	96	2623	9	3	49	1
Cstriatum14	97	2554	8	2	48	1
Cstriatum15	87	2631	9	3	50	1
Cstriatum16	90	2657	9	3	50	1
Cstriatum17	82	2627	8	3	55	1
Cstriatum18	87	2655	9	3	50	1
Cstriatum19	83	2543	9	2	55	1
Cstriatum1	103	2653	7	4	55	1
Cstriatum20	89	2612	9	3	47	1
Cstriatum21	359	2805	7	7	56	1
Cstriatum22	76	2566	9	3	54	1
Cstriatum23	88	2571	8	2	53	1
Cstriatum24	88	2602	9	4	51	1
Cstriatum25	118	2560	10	3	53	1
Cstriatum26	80	2597	8	2	54	1
Cstriatum27	197	2662	9	2	50	1
Cstriatum28	97	2631	9	3	53	1
Cstriatum29	97	2665	9	3	51	1
Cstriatum2	103	2635	9	3	48	1
Cstriatum30	108	2597	9	5	50	1
Cstriatum31	87	2546	9	3	48	1
Cstriatum3	95	2658	9	2	50	1
Cstriatum5	121	2631	9	3	53	1
Cstriatum6	92	2488	10	2	48	1
Cstriatum7	83	2639	9	3	51	1
Cstriatum8	90	2661	9	3	50	1
Cstriatum9	119	2663	9	3	48	1
[truncated: 14 more columns]

## Sheet: CARD_plot
Subject	Identity			Subject	Cstriatum10	Cstriatum11	Cstriatum12	Cstriatum13	Cstriatum14	Cstriatum15	Cstriatum16	Cstriatum17	Cstriatum18	Cstriatum19	Cstriatum1	Cstriatum20	Cstriatum21	Cstriatum22	Cstriatum23	Cstriatum24	Cstriatum25	Cstriatum26	Cstriatum27	Cstriatum28	Cstriatum29	Cstriatum2	Cstriatum30	Cstriatum31	Cstriatum3	Cstriatum5	Cstriatum6	Cstriatum7	Cstriatum8	Cstriatum9
gb|AAA98484.1|ARO:3000596|ErmX	90.1	gb|AAA98484.1|ARO:3000596|ErmX_cov_90.1		gb|AAA98484.1|ARO:3000596|ErmX_cov_90.1	0	0	0	0	0	0	0	0	0	0	0	0	0	0	0	0	0	0	0	0	0	0	0	0	0	0	0	0	0	0.775695
gb|AAA98484.1|ARO:3000596|ErmX	90.5	gb|AAA98484.1|ARO:3000596|ErmX_cov_90.5		gb|AAA98484.1|ARO:3000596|ErmX_cov_90.5	4.87909	3.87552	3.94172	3.42907	3.28068	5.39563	4.44079	1.36476	4.91372	1.35446	4.69869	1.70424	4.67902	2.8164	1.56294	2.16615	3.31062	2.54701	0.821481	0	5.13466	2.02016	3.03008	1.89223	4.57337	2.68996	0	4.58639	0	0
gb|AAC23556.1|ARO:3002660|APH(6)-Id	98.8	gb|AAC23556.1|ARO:3002660|APH(6)-Id_cov_98.8		gb|AAC23556.1|ARO:3002660|APH(6)-Id_cov_98.8	1.40642	1.21042	0	0	0	1.58428	1.38815	0	1.37553	0	0	0	0	0	0	0	0	0	0	1.4588	1.37185	0	0	0	1.23495	0	0	1.25074	1.52846	1.34239
gb|AAC44316.1|ARO:3005010|qacEdelta1	100	gb|AAC44316.1|ARO:3005010|qacEdelta1_cov_100		gb|AAC44316.1|ARO:3005010|qacEdelta1_cov_100	0	0	0	0	0	0	0	0	0	0	0	0	0	0	0	0	0	0	0	0	0	0	0	0	0	0	0	0	0	3.14175
gb|AAC46343.1|ARO:3002581|AAC(6')-Ib10	99.5	gb|AAC46343.1|ARO:3002581|AAC(6')-Ib10_cov_99.5		gb|AAC46343.1|ARO:3002581|AAC(6')-Ib10_cov_99.5	0	0	0	0	0	0	0	0	0	0	0	0	0	0	0	0	0	0	0	0	0	0	0	0	0	0	0	0	0	3.14175
gb|AAF86219.1|ARO:3000375|ErmB	98.8	gb|AAF86219.1|ARO:3000375|ErmB_cov_98.8		gb|AAF86219.1|ARO:3000375|ErmB_cov_98.8	0	0	0	0	0	0	0	0	0	0	0	0	0.114732	0	0	0	0	0	0	0	0	0	0	0	0	0	0	0	0	0
gb|AAG03380.1|ARO:3002703|cmx	100	gb|AAG03380.1|ARO:3002703|cmx_cov_100		gb|AAG03380.1|ARO:3002703|cmx_cov_100	0	0	0.964763	0	0	0	0	0	0	0	1.05766	0	1.15301	0	0	0	0	0	0	0	0	0	0	0	0	0	0	0	0	0
gb|AAG03380.1|ARO:3002703|cmx	99.7	gb|AAG03380.1|ARO:3002703|cmx_cov_99.7		gb|AAG03380.1|ARO:3002703|cmx_cov_99.7	1.40642	1.21042	0	0	0	1.58428	1.38815	0	1.37553	0	0	0	0	0	0	0	0	0	0	1.4588	1.37185	0	0	0	1.23495	0	0	1.25074	1.52846	1.34239
gb|ABK33456.1|ARO:3002639|APH(3'')-Ib	100	gb|ABK33456.1|ARO:3002639|APH(3'')-Ib_cov_100		gb|ABK33456.1|ARO:3002639|APH(3'')-Ib_cov_100	1.40642	1.21042	0	0	0	1.58428	1.38815	0	1.37553	0	0	0	0	0	0	0	0	0	0	1.4588	1.37185	0	0	0	1.23495	0	0	1.25074	1.52846	1.34239
gb|AEJ33969.1|ARO:3000410|sul1	100	gb|AEJ33969.1|ARO:3000410|sul1_cov_100		gb|AEJ33969.1|ARO:3000410|sul1_cov_100	0	0	0	0	0	0	0	0	0	0	0	0	0	0	0	0	0	0	0	0	0	0	0	0	0	0	0	0	0	3.14175
gb|CAA10975.1|ARO:3000194|tet(W)	97.2	gb|CAA10975.1|ARO:3000194|tet(W)_cov_97.2		gb|CAA10975.1|ARO:3000194|tet(W)_cov_97.2	0	0	1.5064	0	0	0	0	0	0	0	1.69311	0	1.67284	0	0	0	0	0	0	0	0	0	0	0	0	0	0	0	0	0
gb|CAE51638.1|ARO:3002641|APH(3')-Ia	100	gb|CAE51638.1|ARO:3002641|APH(3')-Ia_cov_100		gb|CAE51638.1|ARO:3002641|APH(3')-Ia_cov_100	2.25123	1.75436	0	0	0	2.3735	2.06291	0	2.24976	0	0	0	0	0	0	0	0	0	0	2.07009	2.31484	0	0	0	2.0426	0	0	1.89311	2.49538	2.17353
gb|NP_862226.1|ARO:3004639|Cstr_tetA	96.9	gb|NP_862226.1|ARO:3004639|Cstr_tetA_cov_96.9		gb|NP_862226.1|ARO:3004639|Cstr_tetA_cov_96.9	0.758901	0.571993	0	0	0	0.885811	0.612212	0	0.658391	0	0	0	0	0	0	0	0	0	0	0.636951	0.641421	0	0	0	0.662207	0	0	0.685356	0.771188	0
gb|NP_862226.1|ARO:3004639|Cstr_tetA	99	gb|NP_862226.1|ARO:3004639|Cstr_tetA_cov_99		gb|NP_862226.1|ARO:3004639|Cstr_tetA_cov_99	0	0	0	0	0	0	0	0	0	0	0	0	0	0	0	0	0	0	0	0	0	0	0	0	0	0	0	0	0	0.775695
gb|NP_862226.1|ARO:3004639|Cstr_tetA	99.6	gb|NP_862226.1|ARO:3004639|Cstr_tetA_cov_99.6		gb|NP_862226.1|ARO:3004639|Cstr_tetA_cov_99.6	0	0	0.931625	0	0	0	0	0	0	0	1.02967	0	0.59974	0	0	0	0	0	0	0	0	0	0	0	0	0	0	0	0	0

## Sheet: VFDB_plot
Subject	Cstriatum10	Cstriatum11	Cstriatum12	Cstriatum13	Cstriatum14	Cstriatum15	Cstriatum16	Cstriatum17	Cstriatum18	Cstriatum19	Cstriatum1	Cstriatum20	Cstriatum21	Cstriatum22	Cstriatum23	Cstriatum24	Cstriatum25	Cstriatum26	Cstriatum27	Cstriatum28	Cstriatum29	Cstriatum2	Cstriatum30	Cstriatum31	Cstriatum3	Cstriatum5	Cstriatum6	Cstriatum7	Cstriatum8	Cstriatum9
VFG013672(gb|WP_010934130)|srtB|fimbrial_associated_sortase|SpaD-type_pili_(VF0726)_-_Adherence_(VFC0001)|Corynebacterium_diphtheriae_NCTC_13129	1	0.722789	0.910547	1.02852	0	1.06143	1.00899	0	0.916512	0	1.12685	0	1.26099	0	0	0	0	0	0	0	1.08704	0.976519	0	0	0.850824	0	0	0.977854	1.06054	0.984232
VFG013731(gb|WP_005291888)|fagC|ABC_transporter_ATP-binding_protein|ABC_transporter_(VF0741)_-_Nutritional/Metabolic_factor_(VFC0272)|Corynebacterium_jeikeium_K411	1.38695	0.954417	1.14935	1.23468	1.15926	1.55377	1.15946	0.949941	1.262	1.03071	1.35748	0.933258	1.23729	1.22228	1.01535	1.17967	1.05758	0	0	0	1.19721	0	0	1.07531	1.207	0	0	1.28557	1.37952	0
VFG013737(gb|WP_005325330)|fagB|iron_chelate_uptake_ABC_transporter_family_permease_subunit|ABC_transporter_(VF0741)_-_Nutritional/Metabolic_factor_(VFC0272)|Corynebacterium_jeikeium_K411	1.38695	0.954417	1.14935	1.23468	1.15926	1.55377	1.15946	0.949941	1.262	1.03071	1.35748	0.933258	1.23729	1.22228	1.01535	1.17967	1.05758	0	1.59178	0	1.19721	0	0	1.07531	1.207	0	0	1.28557	1.37952	0
VFG013743(gb|WP_005325331)|fagA|iron_ABC_transporter_permease|ABC_transporter_(VF0741)_-_Nutritional/Metabolic_factor_(VFC0272)|Corynebacterium_jeikeium_K411	1.38695	0.954417	1.14935	1.23468	1.15926	1.55377	1.15946	0.949941	1.262	1.03071	1.35748	0.933258	1.23729	1.22228	1.01535	1.17967	1.05758	0	1.59178	0	1.19721	0	0	1.07531	1.207	0	0	1.28557	1.37952	0
VFG013749(gb|WP_005291893)|fagD|iron-siderophore_ABC_transporter_substrate-binding_protein|ABC_transporter_(VF0741)_-_Nutritional/Metabolic_factor_(VFC0272)|Corynebacterium_jeikeium_K411	1.38695	0.954417	1.14935	1.23468	1.15926	1.55377	1.15946	0.949941	1.262	1.03071	1.35748	0.933258	1.23729	1.22228	1.01535	1.17967	1.05758	0	1.01479	0	1.19721	0	0	1.07531	1.207	0	0	1.28557	1.37952	0
Subject	Cstriatum10	Cstriatum11	Cstriatum12	Cstriatum13	Cstriatum14	Cstriatum15	Cstriatum16	Cstriatum17	Cstriatum18	Cstriatum19	Cstriatum1	Cstriatum20	Cstriatum21	Cstriatum22	Cstriatum23	Cstriatum24	Cstriatum25	Cstriatum26	Cstriatum27	Cstriatum28	Cstriatum29	Cstriatum2	Cstriatum30	Cstriatum31	Cstriatum3	Cstriatum5	Cstriatum6	Cstriatum7	Cstriatum8	Cstriatum9
VFG013672(gb|WP_010934130)|srtB|fimbrial_associated_sortase	1	0.722789	0.910547	1.02852	0	1.06143	1.00899	0	0.916512	0	1.12685	0	1.26099	0	0	0	0	0	0	0	1.08704	0.976519	0	0	0.850824	0	0	0.977854	1.06054	0.984232
VFG013731(gb|WP_005291888)|fagC|ABC_transporter_ATP-binding_protein	1.38695	0.954417	1.14935	1.23468	1.15926	1.55377	1.15946	0.949941	1.262	1.03071	1.35748	0.933258	1.23729	1.22228	1.01535	1.17967	1.05758	0	0	0	1.19721	0	0	1.07531	1.207	0	0	1.28557	1.37952	0
VFG013737(gb|WP_005325330)|fagB|iron_chelate_uptake_ABC_transporter_family_permease_subunit	1.38695	0.954417	1.14935	1.23468	1.15926	1.55377	1.15946	0.949941	1.262	1.03071	1.35748	0.933258	1.23729	1.22228	1.01535	1.17967	1.05758	0	1.59178	0	1.19721	0	0	1.07531	1.207	0	0	1.28557	1.37952	0
VFG013743(gb|WP_005325331)|fagA|iron_ABC_transporter_permease	1.38695	0.954417	1.14935	1.23468	1.15926	1.55377	1.15946	0.949941	1.262	1.03071	1.35748	0.933258	1.23729	1.22228	1.01535	1.17967	1.05758	0	1.59178	0	1.19721	0	0	1.07531	1.207	0	0	1.28557	1.37952	0
VFG013749(gb|WP_005291893)|fagD|iron-siderophore_ABC_transporter_substrate-binding_protein	1.38695	0.954417	1.14935	1.23468	1.15926	1.55377	1.15946	0.949941	1.262	1.03071	1.35748	0.933258	1.23729	1.22228	1.01535	1.17967	1.05758	0	1.01479	0	1.19721	0	0	1.07531	1.207	0	0	1.28557	1.37952	0
