# Supplementary material for: Genomic and clinical insights into multidrug-resistant Corynebacterium striatum in a psychiatric hospital: development of an exploratory infection probability score
Source: Front Microbiol. 2026 Jun 15;17:1790453. doi: 10.3389/fmicb.2026.1790453 (PMC13311111; doi:10.3389/fmicb.2026.1790453)
Supplement: Supplementary file 2 [file Table_2.xlsx]

## Sheet: 表1.测序预处理结果一览表
sample_stat	SampleName	Cstriatum10	Cstriatum11	Cstriatum12	Cstriatum13	Cstriatum14	Cstriatum15	Cstriatum16	Cstriatum17	Cstriatum18	Cstriatum19	Cstriatum1	Cstriatum20	Cstriatum21	Cstriatum22	Cstriatum23	Cstriatum24	Cstriatum25	Cstriatum26	Cstriatum27	Cstriatum28	Cstriatum29	Cstriatum2	Cstriatum30	Cstriatum31	Cstriatum3	Cstriatum4	Cstriatum5	Cstriatum6	Cstriatum7	Cstriatum8	Cstriatum9	PR
sample_stat	Batch	analysis	analysis	analysis	analysis	analysis	analysis	analysis	analysis	analysis	analysis	analysis	analysis	analysis	analysis	analysis	analysis	analysis	analysis	analysis	analysis	analysis	analysis	analysis	analysis	analysis	analysis	analysis	analysis	analysis	analysis	analysis	analysis
sample_stat	Check	0	0	0	0	0	0	0	0	0	0	0	0	0	0	0	0	0	0	0	0	0	0	0	0	0	0	0	0	0	0	0	0
Final_QC	完整性	Pass	Pass	Pass	Pass	Pass	Pass	Pass	Pass	Pass	Pass	Pass	Pass	Pass	Pass	Pass	Pass	Pass	Pass	Pass	Pass	Pass	Pass	Pass	Pass	Pass	Pass	Pass	Pass	Pass	Pass	Pass	Pass
Final_QC	混菌	Pass	Pass	Pass	Pass	Pass	Pass	Pass	Pass	Pass	Pass	Pass	Pass	Pass	Pass	Pass	Pass	Pass	Pass	Pass	Pass	Pass	Pass	Pass	Pass	Pass	NoPass	Pass	Pass	Pass	Pass	Pass	Pass
Final_QC	物种明确性	Certain	Certain	Certain	Certain	Certain	Certain	Certain	Certain	Certain	Certain	Certain	Certain	Certain	Certain	Certain	Certain	Certain	Certain	Certain	Certain	Certain	Certain	Certain	Certain	Certain		Certain	Certain	Certain	Certain	Certain	Certain
Final_QC	结果	合格	合格	合格	合格	合格	合格	合格	合格	合格	合格	合格	合格	合格	合格	合格	合格	合格	合格	合格	合格	合格	合格	合格	合格	合格	过滤	合格	合格	合格	合格	合格	合格
Busco_stat	Complete BUSCOs	0.992	0.984	0.992	0.984	0.992	0.992	0.992	0.992	0.992	0.992	0.984	0.992	0.919	0.992	0.992	0.992	0.976	0.992	0.935	0.992	0.992	0.984	0.992	0.992	0.992	1	0.984	0.992	0.992	0.992	0.992	0.992
Busco_stat	Single BUSCOs	0.976	0.968	0.976	0.968	0.976	0.976	0.976	0.976	0.976	0.976	0.968	0.976	0.903	0.976	0.976	0.976	0.96	0.984	0.919	0.984	0.976	0.976	0.984	0.976	0.976	0.274	0.976	0.984	0.976	0.976	0.984	0.992
Busco_stat	Duplicated BUSCOs	0.016	0.016	0.016	0.016	0.016	0.016	0.016	0.016	0.016	0.016	0.016	0.016	0.016	0.016	0.016	0.016	0.016	0.008	0.016	0.008	0.016	0.008	0.008	0.016	0.016	0.726	0.008	0.008	0.016	0.016	0.008	0
Busco_stat	Fragmented BUSCOs	0.008	0.008	0.008	0.016	0.008	0.008	0.008	0.008	0.008	0.008	0.016	0.008	0.048	0.008	0.008	0.008	0.024	0.008	0.032	0.008	0.008	0.016	0.008	0.008	0	0	0.008	0.008	0.008	0.008	0.008	0.008
Busco_stat	Missing BUSCOs	0	0.008	0	0	0	0	0	0	0	0	0	0	0.033	0	0	0	0	0	0.033	0	0	0	0	0	0.008	0	0.008	0	0	0	0	0
Binning_stat	1M_BinNum	1	1	1	1	1	1	1	1	1	1	1	1	1	1	1	1	1	1	1	1	1	1	1	1	1	2	1	1	1	1	1	1
Taxa_stat	Bacteria_TaxaLevel	s	s	s	s	s	s	s	s	s	s	s	s	s	s	s	s	s	s	s	s	s	s	s	s	s	s	s	s	s	s	s	s
Taxa_stat	Bacteria_Taxa	Corynebacterium_striatum	Corynebacterium_striatum	Corynebacterium_striatum	Corynebacterium_striatum	Corynebacterium_striatum	Corynebacterium_striatum	Corynebacterium_striatum	Corynebacterium_striatum	Corynebacterium_striatum	Corynebacterium_striatum	Corynebacterium_striatum	Corynebacterium_striatum	Corynebacterium_striatum	Corynebacterium_striatum	Corynebacterium_striatum	Corynebacterium_striatum	Corynebacterium_striatum	Corynebacterium_striatum	Corynebacterium_striatum	Corynebacterium_striatum	Corynebacterium_striatum	Corynebacterium_striatum	Corynebacterium_striatum	Corynebacterium_striatum	Corynebacterium_striatum	Enterococcus_faecium	Corynebacterium_striatum	Corynebacterium_striatum	Corynebacterium_striatum	Corynebacterium_striatum	Corynebacterium_striatum	Staphylococcus_aureus
Taxa_stat	Bacteria_TaxaID	43770	43770	43770	43770	43770	43770	43770	43770	43770	43770	43770	43770	43770	43770	43770	43770	43770	43770	43770	43770	43770	43770	43770	43770	43770	1352	43770	43770	43770	43770	43770	1280
Taxa_stat	Bacteria_realab	100	98.9842	100	99.9994	100	99.999	100	100	100	99.9996	100	100	97.3453	99.9987	100	99.9987	100	100	100	99.9989	100	99.9986	99.9486	100	100	83.3752	99.1906	99.9988	99.9983	99.9992	99.9983	99.824
Taxa_stat	Bacteria_abundance	100	98.9842	100	99.9994	100	99.999	100	100	100	99.9996	100	100	97.3453	99.9987	100	99.9987	100	100	100	99.9989	100	99.9986	99.9486	100	100	83.3752	99.1906	99.9988	99.9983	99.9992	99.9983	99.824
Taxa_stat	MPL_taxa	s__Corynebacterium_striatum:43770;s__Corynebacterium_simulans:146827	s__Corynebacterium_striatum:43770;s__Corynebacterium_simulans:146827	s__Corynebacterium_striatum:43770;s__Corynebacterium_aurimucosum:169292	s__Corynebacterium_striatum:43770;s__Corynebacterium_aurimucosum:169292	s__Corynebacterium_striatum:43770;s__Corynebacterium_aurimucosum:169292	s__Corynebacterium_striatum:43770;s__Corynebacterium_simulans:146827	s__Corynebacterium_striatum:43770;s__Corynebacterium_simulans:146827	s__Corynebacterium_striatum:43770;s__Corynebacterium_aurimucosum:169292;s__Corynebacterium_simulans:146827	s__Corynebacterium_striatum:43770;s__Corynebacterium_simulans:146827	s__Corynebacterium_striatum:43770;s__Corynebacterium_simulans:146827	s__Corynebacterium_striatum:43770;s__Corynebacterium_aurimucosum:169292	s__Corynebacterium_striatum:43770	s__Corynebacterium_striatum:43770;s__Corynebacterium_aurimucosum:169292	s__Corynebacterium_striatum:43770;s__Corynebacterium_aurimucosum:169292;s__Corynebacterium_simulans:146827	s__Corynebacterium_striatum:43770;s__Corynebacterium_aurimucosum:169292;s__Corynebacterium_simulans:146827	s__Corynebacterium_striatum:43770;s__Corynebacterium_aurimucosum:169292;s__Corynebacterium_simulans:146827	s__Corynebacterium_striatum:43770;s__Corynebacterium_aurimucosum:169292	s__Corynebacterium_striatum:43770;s__Corynebacterium_aurimucosum:169292	s__Corynebacterium_striatum:43770;s__Corynebacterium_aurimucosum:169292	s__Corynebacterium_striatum:43770;s__Corynebacterium_aurimucosum:169292;s__Corynebacterium_simulans:146827	s__Corynebacterium_striatum:43770;s__Corynebacterium_simulans:146827	s__Corynebacterium_striatum:43770;s__Corynebacterium_aurimucosum:169292	s__Corynebacterium_striatum:43770;s__Corynebacterium_aurimucosum:169292	s__Corynebacterium_striatum:43770;s__Corynebacterium_aurimucosum:169292	s__Corynebacterium_striatum:43770;s__Corynebacterium_simulans:146827	s__Corynebacterium_striatum:43770;s__Enterococcus_faecium:1352;s__Corynebacterium_aurimucosum:169292	s__Corynebacterium_striatum:43770;s__Corynebacterium_aurimucosum:169292	s__Corynebacterium_striatum:43770;s__Corynebacterium_aurimucosum:169292	s__Corynebacterium_striatum:43770;s__Corynebacterium_simulans:146827	s__Corynebacterium_striatum:43770;s__Corynebacterium_simulans:146827	s__Corynebacterium_striatum:43770;s__Corynebacterium_simulans:146827	s__Staphylococcus_aureus:1280
Taxa_stat	MPL_id%	96.53;99.03	97.84;95.50	97.43;93.57	99.74;94.80	99.47;90.75	96.53;99.03	96.53;99.03	95.39;90.75;96.07	96.53;99.03	96.88;96.07	97.43;92.42	99.72	96.70;92.42	99.16;95.01;96.07	96.15;90.75;96.07	99.16;95.01;96.07	99.32;97.26	99.90;97.26	98.17;97.26	99.16;95.01;96.06	96.53;99.03	99.72;97.26	99.47;90.75	98.79;95.01	96.53;99.03	99.41;100.00;90.75	99.01;90.75	96.15;90.75	96.53;99.03	96.53;99.03	99.88;95.21	100
Taxa_stat	MPL_cov%	69834;1894	68913;1894	72012;2120	69935;4143	71992;2254	69837;1894	69837;1894	71375;4147;2598	69837;1894	71222;2598	72222;2232	69218	69480;2120	72968;2254;1889	69026;2254;1993	71505;4144;1889	67452;4147	71360;4147	67931;4147	70646;2254;1894	67867;1894	70638;4176	70511;4147	69334;2254	69837;1894	67600;49324;2256	68497;2254	70794;2255	69834;1894	69837;1894	71789;2329	101936
Taxa_stat	mOTU_taxa	s__Corynebacterium_striatum:43770	s__Corynebacterium_striatum:43770	s__Corynebacterium_striatum:43770	s__Corynebacterium_striatum:43770	s__Corynebacterium_striatum:43770	s__Corynebacterium_striatum:43770	s__Corynebacterium_striatum:43770	s__Corynebacterium_striatum:43770	s__Corynebacterium_striatum:43770	s__Corynebacterium_striatum:43770	s__Corynebacterium_striatum:43770	s__Corynebacterium_striatum:43770	s__Corynebacterium_striatum:43770	s__Corynebacterium_striatum:43770	s__Corynebacterium_striatum:43770	s__Corynebacterium_striatum:43770	s__Corynebacterium_striatum:43770	s__Corynebacterium_striatum:43770	s__Corynebacterium_striatum:43770	s__Corynebacterium_striatum:43770	s__Corynebacterium_striatum:43770	s__Corynebacterium_striatum:43770	s__Corynebacterium_striatum:43770	s__Corynebacterium_striatum:43770	s__Corynebacterium_striatum:43770	s__Enterococcus_faecium_[C]:1352;s__Corynebacterium_striatum:43770	s__Corynebacterium_striatum:43770	s__Corynebacterium_striatum:43770	s__Corynebacterium_striatum:43770	s__Corynebacterium_striatum:43770	s__Corynebacterium_striatum:43770	s__Staphylococcus_aureus:1280
Taxa_stat	mOTU_id%	98.74	98.66	97.97	98.74	97.71	98.74	98.74	98.88	98.74	98.88	97.97	98.47	97.97	98.88	98.47	98.88	97.71	98.74	98.88	98.88	98.74	98.74	98.74	98.74	98.74	99.82;98.74	98.74	98.88	97.06	99.19	99.02	99.6
Taxa_stat	mOTU_cov%	15944	15338	15941	14561	14555	15944	15944	14509	15944	14495	15944	14507	13240	14532	14420	15455	14555	14665	11786	13059	15944	14668	14665	14558	15944	14991;14668	14668	14665	15944	15446	16041	13740
Taxa_stat	LSU_taxa		Enterococcus_faecium											Enterococcus_faecium																			Staphylococcus_aureus;Staphylococcus_aureus_subsp._aureus_ECT-R_2
Taxa_stat	LSU_id%		99.97											99.73																			100.00;100.00
Taxa_stat	LSU_cov%		343809											460061																			543459;9255
Taxa_stat	Taxon	Corynebacterium_striatum	Corynebacterium_striatum	Corynebacterium_striatum	Corynebacterium_striatum	Corynebacterium_striatum	Corynebacterium_striatum	Corynebacterium_striatum	Corynebacterium_striatum	Corynebacterium_striatum	Corynebacterium_striatum	Corynebacterium_striatum	Corynebacterium_striatum	Corynebacterium_striatum	Corynebacterium_striatum	Corynebacterium_striatum	Corynebacterium_striatum	Corynebacterium_striatum	Corynebacterium_striatum	Corynebacterium_striatum	Corynebacterium_striatum	Corynebacterium_striatum	Corynebacterium_striatum	Corynebacterium_striatum	Corynebacterium_striatum	Corynebacterium_striatum	Corynebacterium_striatum;Enterococcus_faecium	Corynebacterium_striatum	Corynebacterium_striatum	Corynebacterium_striatum	Corynebacterium_striatum	Corynebacterium_striatum	Staphylococcus_aureus
Taxa_stat	TaxonCount	1	1	1	1	1	1	1	1	1	1	1	1	1	1	1	1	1	1	1	1	1	1	1	1	1	2	1	1	1	1	1	1
Taxa_stat	TaxonMixed	uniq	uniq	uniq	uniq	uniq	uniq	uniq	uniq	uniq	uniq	uniq	uniq	uniq	uniq	uniq	uniq	uniq	uniq	uniq	uniq	uniq	uniq	uniq	uniq	uniq	mixed	uniq	uniq	uniq	uniq	uniq	uniq
Mlst_stat	pubmlst_scheme	-	-	-	-	-	-	-	-	-	-	-	-	-	-	-	-	-	-	-	-	-	-	-	-	-	efaecium	-	-	-	-	-	saureus
Mlst_stat	pubmlst_ST	-	-	-	-	-	-	-	-	-	-	-	-	-	-	-	-	-	-	-	-	-	-	-	-	-	-	-	-	-	-	-	-
Spades_stat	Kmer	K55	K55	K55	K55	K55	K55	K55	K55	K55	K55	K55	K55	K55	K55	K55	K55	K55	K55	K55	K55	K55	K55	K55	K55	K55	K55	K55	K55	K55	K55	K55	K55
Spades_stat	average read length	102.575	101.023	102.81	102.28	103.466	100.575	98.5362	96.8273	101.054	96.8672	98.9144	103.855	103.862	101.522	105.685	108.034	110.451	107.413	112.973	107.92	110.125	99.3438	103.619	111.805	101.234	107.38	99.6861	102.85	103.056	98.5025	101.576	116.166
Spades_stat	insert size mean	113.302	113.967	117.272	116.449	116.643	110.446	113.204	114.178	115.836	112.711	115.33	119.471	118.907	119.04	122.393	129.359	133.433	125.355	133.979	126.004	127.888	110.234	124.108	129.604	115.293	124.264	110.279	115.398	117.355	115.681	115.595	145.304
Spades_stat	insert size median	102	104	106	105	106	100	102	99	105	101	103	107	106	105	110	116	120	114	121	114	115	100	110	118	104	110	100	104	105	103	105	130
Quast_stat	Largest contig	210251	104200	269688	273452	270462	252647	224293	234965	278841	236022	215307	191319	65189	190516	236731	204251	143336	235573	182253	186536	198543	164669	178730	209371	258471	180316	147918	234392	321742	252700	346060	463158
Quast_stat	Total length	2879917	2918298	2882790	2833219	2783040	2844510	2877904	2852361	2879457	2788955	2863819	2839893	2955711	2787879	2809923	2826995	2783738	2790041	2863701	2823264	2877439	2827954	2788013	2768675	2880467	5637754	2824338	2708983	2863276	2877528	2823926	2698641
Quast_stat	GC (%)	59.49	59.21	59.37	59.41	59.34	59.46	59.49	59.4	59.49	59.4	59.38	59.36	58.72	59.37	59.47	59.35	59.4	59.29	59.38	59.3	59.49	59.39	59.41	59.46	59.49	48.45	59.22	59.38	59.48	59.49	59.42	32.78
Quast_stat	N50	91001	41511	87867	94522	95683	96340	95596	117272	101035	84118	63139	86806	16137	113055	92612	124403	66793	106892	50370	104964	76716	64141	64101	74919	99051	42164	60596	65544	98973	99051	103812	203929
Quast_stat	N75	49655	20645	48011	34873	34228	55176	55176	55844	63704	52779	43781	49915	7898	68954	52677	50190	31434	58748	24883	55839	39343	33527	35601	52736	51369	23286	33188	38815	63954	61690	44320	127768
Quast_stat	L50	12	23	12	9	9	10	11	9	9	11	13	11	55	9	11	9	15	9	17	11	13	14	15	11	10	34	16	10	9	10	9	5
Quast_stat	L75	23	47	24	22	21	20	22	18	17	21	26	21	122	17	21	18	31	18	37	20	26	29	29	22	19	79	31	23	18	19	20	8
Quast_stat	Mapped (%)	99.05	98.3	98.93	97.63	98.79	98.96	99.12	98.61	99.21	98.67	97.99	99.23	96.2	98.62	98.74	98.55	97.99	98.74	98.08	99.33	98.52	98.1	98.23	98.94	99.09	98.44	97.65	97.65	99.25	98.81	98.99	99.65
Quast_stat	Properly paired (%)	90.1	87.62	89.33	88.61	88.61	87.05	90.82	88.44	89.75	89.68	86.67	89.97	89.07	91.29	91.08	91.34	88.63	89.8	89.37	93.46	92.36	88.11	90.36	91.72	87.68	86.77	83.94	87.23	87.66	90.25	88.19	92
Quast_stat	Avg. coverage depth	479	432	490	529	109	501	453	427	521	398	412	390	425	495	491	500	179	469	430	469	416	351	380	258	397	255	362	427	483	397	586	619
Prokka_stat	contigs:	98	164	97	96	97	87	90	82	87	83	103	89	359	76	88	88	118	80	197	97	97	103	108	87	95	325	121	92	83	90	119	30
Prokka_stat	bases:	2879917	2918298	2882790	2833219	2783040	2844510	2877904	2852361	2879457	2788955	2863819	2839893	2955711	2787879	2809923	2826995	2783738	2790041	2863701	2823264	2877439	2827954	2788013	2768675	2880467	5637754	2824338	2708983	2863276	2877528	2823926	2698641
Prokka_stat	CDS:	2663	2693	2665	2623	2554	2631	2657	2627	2655	2543	2653	2612	2805	2566	2571	2602	2560	2597	2662	2631	2665	2635	2597	2546	2658	5385	2631	2488	2639	2661	2663	2497
Prokka_stat	misc_RNA:	9	9	7	9	8	9	9	8	9	9	7	9	7	9	8	9	10	8	9	9	9	9	9	9	9	62	9	10	9	9	9	103
Prokka_stat	rRNA:	3	7	3	3	2	3	3	3	3	2	4	3	7	3	2	4	3	2	2	3	3	3	5	3	2	8	3	2	3	3	3	3
Prokka_stat	tRNA:	50	51	55	49	48	50	50	55	50	55	55	47	56	54	53	51	53	54	50	53	51	48	50	48	50	96	53	48	51	50	48	34
Prokka_stat	tmRNA:	1	1	1	1	1	1	1	1	1	1	1	1	1	1	1	1	1	1	1	1	1	1	1	1	1	2	1	1	1	1	1	1
Plas_stat	Plasmids_SeqNum	0	2	0	0	0	0	0	0	0	0	0	0	3	0	0	0	0	0	0	0	0	0	0	0	0	4	2	0	0	0	0	0
Reads_stat	raw_reads	13764584	12892780	14093760	15298366	3030266	14590640	13532662	12984250	15211124	11861788	12405346	10929244	12809880	14012456	13444448	13507336	4711656	12535260	11277492	12478304	11232632	10449376	10613624	6535808	11582540	13866974	10727126	11898494	13719410	11987206	16744490	14534666
Reads_stat	clean_reads	13749922	12871980	14074772	15278406	3026988	14569488	13510156	12945400	15189810	11832968	12378052	10910262	12790874	13984858	13424866	13482632	4689900	12519564	11262594	12465626	11216898	10435368	10590850	6530280	11565854	13827032	10703648	11876312	13703354	11963674	16716014	14521570
Reads_stat	clean_bases	1408461457	1296486411	1443796810	1559540263	312613850	1462123635	1327088459	1248084029	1530417148	1141631554	1220306504	1130297060	1325590760	1415652479	1415674651	1453243642	516096828	1342051978	1270847876	1343367024	1234047935	1034478918	1094395694	729497699	1168129536	1481855100	1063921354	1219149476	1409798432	1174940467	1693483819	1686551828
Reads_stat	clean_Q20	0.990225	0.989774	0.989329	0.988609	0.989958	0.98929	0.98908	0.98967	0.988578	0.989629	0.987901	0.989186	0.988539	0.989385	0.988563	0.988129	0.985837	0.986872	0.985857	0.989041	0.988205	0.988522	0.986821	0.987763	0.989034	0.987966	0.988429	0.986974	0.988728	0.988448	0.989876	0.988894
Reads_stat	clean_Q30	0.972708	0.971634	0.970455	0.968753	0.971635	0.970689	0.969867	0.970768	0.968564	0.97147	0.967355	0.970116	0.968591	0.970115	0.968544	0.967496	0.961457	0.964009	0.961876	0.969854	0.967938	0.968965	0.964049	0.966183	0.969408	0.967732	0.968681	0.96493	0.969021	0.967995	0.971914	0.969786
Reads_stat	adaptor_reads	10235269	9565741	10188747	11187519	2193385	10941290	10291035	9850698	11207172	9005077	9176850	7750104	9184794	10199936	9350351	8902133	2925222	8419121	6891902	8440095	7361299	7950932	7395668	4154190	8478220	9072825	8063398	8528907	9803369	8890645	12232577	8082740
Kmer_stat	Genome Haploid Length	3,062,929 bp	3,032,480 bp	2,999,031 bp	2,983,130 bp	2,873,614 bp	3,018,009 bp	3,027,003 bp	2,962,231 bp	3,118,722 bp	2,947,272 bp	3,083,567 bp	2,919,105 bp	2,982,109 bp	2,787,226 bp	2,820,037 bp	2,820,920 bp	2,922,244 bp	2,740,087 bp	2,701,961 bp	2,731,170 bp	2,755,564 bp	3,034,457 bp	2,781,997 bp	2,594,670 bp	3,117,437 bp	3,472,956 bp	3,035,541 bp	2,987,243 bp	2,977,263 bp	3,027,535 bp	2,926,468 bp	2,755,545 bp
Kmer_stat	Genome Repeat Length	443,173 bp	364,004 bp	324,425 bp	352,390 bp	304,896 bp	368,070 bp	374,691 bp	322,016 bp	507,498 bp	364,066 bp	455,883 bp	287,659 bp	362,509 bp	216,272 bp	232,173 bp	231,240 bp	369,360 bp	171,845 bp	120,892 bp	214,527 bp	167,576 bp	400,956 bp	231,935 bp	143,130 bp	473,606 bp	554,030 bp	444,511 bp	480,964 bp	336,594 bp	376,994 bp	300,744 bp	99,397 bp
Kmer_stat	Genome Unique Length	2,619,756 bp	2,668,476 bp	2,674,606 bp	2,630,740 bp	2,568,718 bp	2,649,938 bp	2,652,311 bp	2,640,216 bp	2,611,224 bp	2,583,206 bp	2,627,684 bp	2,631,446 bp	2,619,600 bp	2,570,954 bp	2,587,864 bp	2,589,681 bp	2,552,884 bp	2,568,241 bp	2,581,069 bp	2,516,643 bp	2,587,987 bp	2,633,501 bp	2,550,062 bp	2,451,540 bp	2,643,830 bp	2,918,926 bp	2,591,031 bp	2,506,279 bp	2,640,669 bp	2,650,541 bp	2,625,724 bp	2,656,149 bp
Plas_stat	Plasmids_SeqLength		11919											17369													13920	11408

## Sheet: 表2.card耐药.copies
genbank编号/数据库编号/耐药基因名	相似度	Cstriatum10	Cstriatum11	Cstriatum12	Cstriatum13	Cstriatum14	Cstriatum15	Cstriatum16	Cstriatum17	Cstriatum18	Cstriatum19	Cstriatum1	Cstriatum20	Cstriatum21	Cstriatum22	Cstriatum23	Cstriatum24	Cstriatum25	Cstriatum26	Cstriatum27	Cstriatum28	Cstriatum29	Cstriatum2	Cstriatum30	Cstriatum31	Cstriatum3	Cstriatum4	Cstriatum5	Cstriatum6	Cstriatum7	Cstriatum8	Cstriatum9	PR
gb|AAA88548.1|ARO:3002597|AAC6_Ie_APH2_Ia	99.7	0	0	0	0	0	0	0	0	0	0	0	0	0	0	0	0	0	0	0	0	0	0	0	0	0	8.22180121540456	0	0	0	0	0	0
gb|AAA98484.1|ARO:3000596|ErmX	90.1	0	0	0	0	0	0	0	0	0	0	0	0	0	0	0	0	0	0	0	0	0	0	0	0	0	0	0	0	0	0	0.775694766966344	0
gb|AAA98484.1|ARO:3000596|ErmX	90.5	4.87909022342581	3.87551585894668	3.94172347023365	3.42906665748406	3.28068218405198	5.39563228709963	4.44079383987722	1.36475874766856	4.91372039982591	1.3544609675509	4.69869353507265	1.70423888118332	4.67902138829647	2.81640252644045	1.56293892585132	2.16614775476506	3.31061841350234	2.54700597553641	0.821481241928132	0	5.13465823727787	2.02015568902004	3.03008239724654	1.89222501097074	4.57337280267987	2.69644517362905	2.68995884443348	0	4.5863867725134	0	0	0
gb|AAB63533.1|ARO:3002556|AAC(6')-Ii	98.9	0	0	0	0	0	0	0	0	0	0	0	0	0	0	0	0	0	0	0	0	0	0	0	0	0	6.85124722933677	0	0	0	0	0	0
gb|AAC23556.1|ARO:3002660|APH(6)-Id	98.8	1.40641838642749	1.21042020465486	0	0	0	1.58427988590217	1.38814714703309	0	1.37553034282955	0	0	0	0	0	0	0	0	0	0	1.45879820665513	1.37185487536348	0	0	0	1.23495356564804	0	0	0	1.25073822992233	1.52846442013195	1.34238684380583	0
gb|AAC44316.1|ARO:3005010|qacEdelta1	100	0	0	0	0	0	0	0	0	0	0	0	0	0	0	0	0	0	0	0	0	0	0	0	0	0	0	0	0	0	0	3.14175305142877	0
gb|AAC46343.1|ARO:3002581|AAC(6')-Ib10	99.5	0	0	0	0	0	0	0	0	0	0	0	0	0	0	0	0	0	0	0	0	0	0	0	0	0	0	0	0	0	0	3.14175305142877	0
gb|AAF86219.1|ARO:3000375|ErmB	98.8	0	0	0	0	0	0	0	0	0	0	0	0	0.11473198453915	0	0	0	0	0	0	0	0	0	0	0	0	30.7388892323477	0	0	0	0	0	0
gb|AAG03380.1|ARO:3002703|cmx	100	0	0	0.964762502292967	0	0	0	0	0	0	0	1.0576604830795	0	1.1530115588915	0	0	0	0	0	0	0	0	0	0	0	0	0	0	0	0	0	0	0
gb|AAG03380.1|ARO:3002703|cmx	99.7	1.40641838642749	1.21042020465486	0	0	0	1.58427988590217	1.38814714703309	0	1.37553034282955	0	0	0	0	0	0	0	0	0	0	1.45879820665513	1.37185487536348	0	0	0	1.23495356564804	0	0	0	1.25073822992233	1.52846442013195	1.34238684380583	0
gb|AAK01167.1|ARO:3002819|msrC	94.7	0	0	0	0	0	0	0	0	0	0	0	0	0	0	0	0	0	0	0	0	0	0	0	0	0	7.01399395990243	0	0	0	0	0	0
gb|AAU95768.1|ARO:3000026|mepA	98.2	0	0	0	0	0	0	0	0	0	0	0	0	0	0	0	0	0	0	0	0	0	0	0	0	0	0	0	0	0	0	0	1.20297863099026
gb|AAV80464.1|ARO:3000565|tet(38)	99.8	0	0	0	0	0	0	0	0	0	0	0	0	0	0	0	0	0	0	0	0	0	0	0	0	0	0	0	0	0	0	0	1.3077665931586
gb|AAW38464.1|ARO:3004572|Saur_LmrS	97.1	0	0	0	0	0	0	0	0	0	0	0	0	0	0	0	0	0	0	0	0	0	0	0	0	0	0	0	0	0	0	0	1.10333746077292
gb|ABD30512.1|ARO:3000839|arlS	99.6	0	0	0	0	0	0	0	0	0	0	0	0	0	0	0	0	0	0	0	0	0	0	0	0	0	0	0	0	0	0	0	1
gb|ABK33456.1|ARO:3002639|APH(3'')-Ib	100	1.40641838642749	1.21042020465486	0	0	0	1.58427988590217	1.38814714703309	0	1.37553034282955	0	0	0	0	0	0	0	0	0	0	1.45879820665513	1.37185487536348	0	0	0	1.23495356564804	0	0	0	1.25073822992233	1.52846442013195	1.34238684380583	0
gb|AEJ33969.1|ARO:3000410|sul1	100	0	0	0	0	0	0	0	0	0	0	0	0	0	0	0	0	0	0	0	0	0	0	0	0	0	0	0	0	0	0	3.14175305142877	0
gb|AGC51118.1|ARO:3000617|mecA	99.6	0	0	0	0	0	0	0	0	0	0	0	0	0	0	0	0	0	0	0	0	0	0	0	0	0	0	0	0	0	0	0	0.978703828253885
gb|AGP27106.1|ARO:3007010|norC	99.8	0	0	0	0	0	0	0	0	0	0	0	0	0	0	0	0	0	0	0	0	0	0	0	0	0	0	0	0	0	0	0	1.3077665931586
gb|AGV10830.1|ARO:3002647|APH(3')-IIIa	100	0	0	0	0	0	0	0	0	0	0	0	0	0	0	0	0	0	0	0	0	0	0	0	0	0	5.23296631013074	0	0	0	0	0	0
gb|ATC67679.1|ARO:3000838|arlR	100	0	0	0	0	0	0	0	0	0	0	0	0	0	0	0	0	0	0	0	0	0	0	0	0	0	0	0	0	0	0	0	1
gb|BAA14147.1|ARO:3004667|Saur_norA	95.6	0	0	0	0	0	0	0	0	0	0	0	0	0	0	0	0	0	0	0	0	0	0	0	0	0	0	0	0	0	0	0	1.05849472510594
gb|BAB41874.1|ARO:3000815|mgrA	100	0	0	0	0	0	0	0	0	0	0	0	0	0	0	0	0	0	0	0	0	0	0	0	0	0	0	0	0	0	0	0	1.05849472510594
gb|BAB56495.1|ARO:3000746|mepR	99.3	0	0	0	0	0	0	0	0	0	0	0	0	0	0	0	0	0	0	0	0	0	0	0	0	0	0	0	0	0	0	0	1.20297863099026
gb|BAE15963.1|ARO:3002868|dfrG	100	0	0	0	0	0	0	0	0	0	0	0	0	0	0	0	0	0	0	0	0	0	0	0	0	0	7.30626204518982	0	0	0	0	0	0
gb|BAG75524.1|ARO:3003954|efmA	100	0	0	0	0	0	0	0	0	0	0	0	0	0	0	0	0	0	0	0	0	0	0	0	0	0	6.58621	0	0	0	0	0	0
gb|CAA10975.1|ARO:3000194|tet(W)	97.2	0	0	1.50639923238949	0	0	0	0	0	0	0	1.69310867599494	0	1.67283927491969	0	0	0	0	0	0	0	0	0	0	0	0	0	0	0	0	0	0	0
gb|CAE51638.1|ARO:3002641|APH(3')-Ia	100	2.25123399676107	1.75436207701707	0	0	0	2.37349964515308	2.06291333313728	0	2.24976320957226	0	0	0	0	0	0	0	0	0	0	2.07009358647538	2.31483524731322	0	0	0	2.04260362292282	0	0	0	1.89310908202979	2.49537978176128	2.1735262105166	0
gb|CYF42523.1|ARO:3004047|kdpD	98.4	0	0	0	0	0	0	0	0	0	0	0	0	0	0	0	0	0	0	0	0	0	0	0	0	0	0	0	0	0	0	0	1.09442443200232
gb|NP_862226.1|ARO:3004639|Cstr_tetA	96.9	0.758901164770239	0.571993483950906	0	0	0	0.885811299804006	0.612211527849965	0	0.658390689093318	0	0	0	0	0	0	0	0	0	0	0.636951060202205	0.641420702334472	0	0	0	0.662206767929482	0	0	0	0.68535551757009	0.771188411035887	0	0
gb|NP_862226.1|ARO:3004639|Cstr_tetA	99	0	0	0	0	0	0	0	0	0	0	0	0	0	0	0	0	0	0	0	0	0	0	0	0	0	0	0	0	0	0	0.775694766966344	0
gb|NP_862226.1|ARO:3004639|Cstr_tetA	99.6	0	0	0.931624731293179	0	0	0	0	0	0	0	1.0296652878229	0	0.599739678672024	0	0	0	0	0	0	0	0	0	0	0	0	0	0	0	0	0	0	0
gb|WP_042355600.1|ARO:3007012|sepA	94.8	0	0	0	0	0	0	0	0	0	0	0	0	0	0	0	0	0	0	0	0	0	0	0	0	0	0	0	0	0	0	0	1.10333746077292

## Sheet: 表3.vfdb毒力.copies
毒力基因编号/genbank编号/毒力基因名/分类注释信息	Cstriatum10	Cstriatum11	Cstriatum12	Cstriatum13	Cstriatum14	Cstriatum15	Cstriatum16	Cstriatum17	Cstriatum18	Cstriatum19	Cstriatum1	Cstriatum20	Cstriatum21	Cstriatum22	Cstriatum23	Cstriatum24	Cstriatum25	Cstriatum26	Cstriatum27	Cstriatum28	Cstriatum29	Cstriatum2	Cstriatum30	Cstriatum31	Cstriatum3	Cstriatum4	Cstriatum5	Cstriatum6	Cstriatum7	Cstriatum8	Cstriatum9	PR
VFG001273(gb|WP_000594519)|hlgA|gamma-hemolysin_chain_II_precursor|Gamma-hemolysin_(VF0011)_-_Exotoxin_(VFC0235)|Staphylococcus_aureus_subsp._aureus_MW2	0	0	0	0	0	0	0	0	0	0	0	0	0	0	0	0	0	0	0	0	0	0	0	0	0	0	0	0	0	0	0	1.17593357692105
VFG001284(gb|WP_000653261)|icaR|ica_operon_transcriptional_regulator_IcaR|Intercellular_adhesion_proteins_(VF0014)_-_Biofilm_(VFC0271)|Staphylococcus_aureus_subsp._aureus_MW2	0	0	0	0	0	0	0	0	0	0	0	0	0	0	0	0	0	0	0	0	0	0	0	0	0	0	0	0	0	0	0	1.31798804803167
VFG001286(gb|WP_000240580)|icaD|intercellular_adhesion_protein_D,_involved_in_polysaccharide_intercellular_adhesin(PIA)_synthesis|Intercellular_adhesion_proteins_(VF0014)_-_Biofilm_(VFC0271)|Staphylococcus_aureus_subsp._aureus_MW2	0	0	0	0	0	0	0	0	0	0	0	0	0	0	0	0	0	0	0	0	0	0	0	0	0	0	0	0	0	0	0	1.31798804803167
VFG001293(gb|WP_000857485)|hly/hla|Alpha-Hemolysin_precursor|Alpha-hemolysin_(VF0001)_-_Exotoxin_(VFC0235)|Staphylococcus_aureus_subsp._aureus_MW2	0	0	0	0	0	0	0	0	0	0	0	0	0	0	0	0	0	0	0	0	0	0	0	0	0	0	0	0	0	0	0	0.965711250338992
VFG001301(gb|WP_000459062)|cap8E|type_8_capsular_polysaccharide_synthesis_protein_Cap8E|Capsule_(VF0003)_-_Immune_modulation_(VFC0258)|Staphylococcus_aureus_subsp._aureus_MW2	0	0	0	0	0	0	0	0	0	0	0	0	0	0	0	0	0	0	0	0	0	0	0	0	0	0	0	0	0	0	0	1.3077665931586
VFG001312(gb|WP_000723452)|cap8P|type_8_capsular_polysaccharide_synthesis_protein_Cap8P|Capsule_(VF0003)_-_Immune_modulation_(VFC0258)|Staphylococcus_aureus_subsp._aureus_MW2	0	0	0	0	0	0	0	0	0	0	0	0	0	0	0	0	0	0	0	0	0	0	0	0	0	0	0	0	0	0	0	1.3077665931586
VFG001314(gb|WP_001225025)|aur|zinc_metalloproteinase_aureolysin|Aureolysin_(VF0024)_-_Exoenzyme_(VFC0251)|Staphylococcus_aureus_subsp._aureus_MW2	0	0	0	0	0	0	0	0	0	0	0	0	0	0	0	0	0	0	0	0	0	0	0	0	0	0	0	0	0	0	0	1.31798804803167
VFG001319(gb|WP_000789821)|isdC|iron-regulated_surface_determinant_protein_C|Isd_(VF0015)_-_Nutritional/Metabolic_factor_(VFC0272)|Staphylococcus_aureus_subsp._aureus_str._Newman	0	0	0	0	0	0	0	0	0	0	0	0	0	0	0	0	0	0	0	0	0	0	0	0	0	0	0	0	0	0	0	0.99670227183426
VFG001321(gb|WP_001220199)|isdE|iron-regulated_surface_determinant_protein_E|Isd_(VF0015)_-_Nutritional/Metabolic_factor_(VFC0272)|Staphylococcus_aureus_subsp._aureus_str._Newman	0	0	0	0	0	0	0	0	0	0	0	0	0	0	0	0	0	0	0	0	0	0	0	0	0	0	0	0	0	0	0	0.99670227183426
VFG001324(gb|WP_000670950)|isdG|iron-regulated_surface_determinant_protein_G|Isd_(VF0015)_-_Nutritional/Metabolic_factor_(VFC0272)|Staphylococcus_aureus_subsp._aureus_str._Newman	0	0	0	0	0	0	0	0	0	0	0	0	0	0	0	0	0	0	0	0	0	0	0	0	0	0	0	0	0	0	0	0.99670227183426
VFG001798(gb|WP_000239607)|hlb|beta-hemolysin|Beta-hemolysin_(VF0002)_-_Exotoxin_(VFC0235)|Staphylococcus_aureus_subsp._aureus_COL	0	0	0	0	0	0	0	0	0	0	0	0	0	0	0	0	0	0	0	0	0	0	0	0	0	0	0	0	0	0	0	1.04204524831783
VFG002405(gb|WP_001240826)|esxA|type_VII_secretion_system_secreted_protein_EsxA|Type_VII_secretion_system_(VF0403)_-_Effector_delivery_system_(VFC0086)|Staphylococcus_aureus_subsp._aureus_MW2	0	0	0	0	0	0	0	0	0	0	0	0	0	0	0	0	0	0	0	0	0	0	0	0	0	0	0	0	0	0	0	1.20297863099026
VFG002406(gb|WP_000728972)|esaA|type_VII_secretion_system_protein_EsaA|Type_VII_secretion_system_(VF0403)_-_Effector_delivery_system_(VFC0086)|Staphylococcus_aureus_subsp._aureus_MW2	0	0	0	0	0	0	0	0	0	0	0	0	0	0	0	0	0	0	0	0	0	0	0	0	0	0	0	0	0	0	0	1.20297863099026
VFG002407(gb|WP_001071606)|esaB|type_VII_secretion_system_protein_EsaB|Type_VII_secretion_system_(VF0403)_-_Effector_delivery_system_(VFC0086)|Staphylococcus_aureus_subsp._aureus_MW2	0	0	0	0	0	0	0	0	0	0	0	0	0	0	0	0	0	0	0	0	0	0	0	0	0	0	0	0	0	0	0	1.20297863099026
VFG002408(gb|WP_000240338)|essB|type_VII_secretion_system_protein_EssB,_monotopic_membrane_protein|Type_VII_secretion_system_(VF0403)_-_Effector_delivery_system_(VFC0086)|Staphylococcus_aureus_subsp._aureus_MW2	0	0	0	0	0	0	0	0	0	0	0	0	0	0	0	0	0	0	0	0	0	0	0	0	0	0	0	0	0	0	0	1.20297863099026
VFG002419(gb|WP_000744066)|coa|staphylocoagulase_precursor|Staphylocoagulase_(VF0421)_-_Exoenzyme_(VFC0251)|Staphylococcus_aureus_subsp._aureus_MW2;VFG004659(gb|WP_000744067)|coa|staphylocoagulase_precursor|Staphylocoagulase_(VF0421)_-_Exoenzyme_(VFC0251)|Staphylococcus_aureus_subsp._aureus_MSSA476	0	0	0	0	0	0	0	0	0	0	0	0	0	0	0	0	0	0	0	0	0	0	0	0	0	0	0	0	0	0	0	1.3077665931586
VFG002420(gb|WP_000645781)|adsA|Adenosine_synthase_A|AdsA_(VF0422)_-_Immune_modulation_(VFC0258)|Staphylococcus_aureus_subsp._aureus_MW2;VFG049854(gb|WP_000645753)|adsA|Adenosine_synthase_A|AdsA_(VF0422)_-_Immune_modulation_(VFC0258)|Staphylococcus_aureus_subsp._aureus_MRSA252	0	0	0	0	0	0	0	0	0	0	0	0	0	0	0	0	0	0	0	0	0	0	0	0	0	0	0	0	0	0	0	1.31798804803167
VFG002422(gb|WP_000727649)|chp|chemotaxis-inhibiting_protein_CHIPS|CHIPS_(VF0424)_-_Immune_modulation_(VFC0258)|Staphylococcus_aureus_subsp._aureus_str._Newman	0	0	0	0	0	0	0	0	0	0	0	0	0	0	0	0	0	0	0	0	0	0	0	0	0	0	0	0	0	0	0	1.04204524831783
VFG002969(gb|YP_498717)|SAOUHSC_00117|capsular_polysaccharide_biosynthesis_protein_Cap5D|Capsule_(VF0003)_-_Immune_modulation_(VFC0258)|Staphylococcus_aureus_subsp._aureus_NCTC_8325	0	0	0	0	0	0	0	0	0	0	0	0	0	0	0	0	0	0	0	0	0	0	0	0	0	0	0	0	0	0	0	1.3077665931586
VFG004450(gb|WP_000565304)|cap8C|type_8_capsular_polysaccharide_synthesis_protein_Cap8C|Capsule_(VF0003)_-_Immune_modulation_(VFC0258)|Staphylococcus_aureus_subsp._aureus_N315	0	0	0	0	0	0	0	0	0	0	0	0	0	0	0	0	0	0	0	0	0	0	0	0	0	0	0	0	0	0	0	1.3077665931586
VFG004458(gb|WP_000037332)|cap8B|type_8_capsular_polysaccharide_synthesis_protein_Cap8B|Capsule_(VF0003)_-_Immune_modulation_(VFC0258)|Staphylococcus_aureus_subsp._aureus_USA300_FPR3757	0	0	0	0	0	0	0	0	0	0	0	0	0	0	0	0	0	0	0	0	0	0	0	0	0	0	0	0	0	0	0	1.3077665931586
VFG004469(gb|WP_000446299)|capA|capsular_polysaccharide_type_5/8_biosynthesis_protein_CapA|Capsule_(VF0003)_-_Immune_modulation_(VFC0258)|Staphylococcus_aureus_subsp._aureus_USA300_FPR3757	0	0	0	0	0	0	0	0	0	0	0	0	0	0	0	0	0	0	0	0	0	0	0	0	0	0	0	0	0	0	0	1.3077665931586
VFG004487(gb|WP_001074519)|atl|bifunctional_autolysin|Autolysin_alt_(VF0997)_-_Adherence_(VFC0001)|Staphylococcus_aureus_subsp._aureus_MRSA252	0	0	0	0	0	0	0	0	0	0	0	0	0	0	0	0	0	0	0	0	0	0	0	0	0	0	0	0	0	0	0	0.99670227183426
VFG004496(gb|WP_000791575)|efb|complement_convertase_inhibitor_Efb|Fibrinogen_binding_protein_efb_(VF0996)_-_Immune_modulation_(VFC0258)|Staphylococcus_aureus_subsp._aureus_MRSA252	0	0	0	0	0	0	0	0	0	0	0	0	0	0	0	0	0	0	0	0	0	0	0	0	0	0	0	0	0	0	0	0.965711250338992
VFG004519(gb|WP_000723844)|icaC|intercellular_adhesion_protein_C,_involved_in_polysaccharide_intercellular_adhesin(PIA)_synthesis|Intercellular_adhesion_proteins_(VF0014)_-_Biofilm_(VFC0271)|Staphylococcus_aureus_subsp._aureus_MRSA252	0	0	0	0	0	0	0	0	0	0	0	0	0	0	0	0	0	0	0	0	0	0	0	0	0	0	0	0	0	0	0	1.31798804803167
VFG004525(gb|WP_000877368)|icaB|N-deacetylase,_involved_in_polysaccharide_intercellular_adhesin(PIA)_synthesis|Intercellular_adhesion_proteins_(VF0014)_-_Biofilm_(VFC0271)|Staphylococcus_aureus_RF122;VFG004529(gb|WP_000877367)|icaB|N-deacetylase,_involved_in_polysaccharide_intercellular_adhesin(PIA)_synthesis|Intercellular_adhesion_proteins_(VF0014)_-_Biofilm_(VFC0271)|Staphylococcus_aureus_subsp…	0	0	0	0	0	0	0	0	0	0	0	0	0	0	0	0	0	0	0	0	0	0	0	0	0	0	0	0	0	0	0	1.31798804803167
VFG004543(gb|WP_001159430)|icaA|N-acetylglucosaminyltransferase,_involved_in_polysaccharide_intercellular_adhesin(PIA)_synthesis|Intercellular_adhesion_proteins_(VF0014)_-_Biofilm_(VFC0271)|Staphylococcus_aureus_subsp._aureus_USA300_FPR3757	0	0	0	0	0	0	0	0	0	0	0	0	0	0	0	0	0	0	0	0	0	0	0	0	0	0	0	0	0	0	0	1.31798804803167
VFG004564(gb|WP_000669729)|eap/map|extracellular_adherence_protein_Eap/Map|Eap/Map_(VF0016)_-_Adherence_(VFC0001)|Staphylococcus_aureus_subsp._aureus_MRSA252	0	0	0	0	0	0	0	0	0	0	0	0	0	0	0	0	0	0	0	0	0	0	0	0	0	0	0	0	0	0	0	1.04204524831783
VFG004576(gb|WP_000069298)|ebp|cell_surface_elastin_binding_protein|EbpS_(VF0008)_-_Adherence_(VFC0001)|Staphylococcus_aureus_subsp._aureus_MRSA252	0	0	0	0	0	0	0	0	0	0	0	0	0	0	0	0	0	0	0	0	0	0	0	0	0	0	0	0	0	0	0	1
VFG004606(gb|WP_001060422)|sdrC|Ser-Asp_rich_fibrinogen-binding_bone_sialoprotein-binding_protein|SDr_(VF0019)_-_Adherence_(VFC0001)|Staphylococcus_aureus_subsp._aureus_MRSA252	0	0	0	0	0	0	0	0	0	0	0	0	0	0	0	0	0	0	0	0	0	0	0	0	0	0	0	0	0	0	0	1.05849472510594
VFG004713(gb|WP_000284455)|sspC|Staphostatin_B|Staphopain_(VF0006)_-_Exoenzyme_(VFC0251)|Staphylococcus_aureus_subsp._aureus_MRSA252	0	0	0	0	0	0	0	0	0	0	0	0	0	0	0	0	0	0	0	0	0	0	0	0	0	0	0	0	0	0	0	0.99670227183426
VFG004724(gb|WP_001088791)|sspB|staphopain_cysteine_proteinase_SspB|Staphopain_(VF0006)_-_Exoenzyme_(VFC0251)|Staphylococcus_aureus_subsp._aureus_MRSA252	0	0	0	0	0	0	0	0	0	0	0	0	0	0	0	0	0	0	0	0	0	0	0	0	0	0	0	0	0	0	0	0.99670227183426
VFG004735(gb|WP_000841351)|nuc|thermonuclease_family_protein|Thermonuclease_nuc_(VF0993)_-_Exoenzyme_(VFC0251)|Staphylococcus_aureus_subsp._aureus_N315	0	0	0	0	0	0	0	0	0	0	0	0	0	0	0	0	0	0	0	0	0	0	0	0	0	0	0	0	0	0	0	0.912824666369103
VFG004737(gb|WP_001643461)|nuc|thermonuclease_family_protein|Thermonuclease_nuc_(VF0993)_-_Exoenzyme_(VFC0251)|Staphylococcus_aureus_subsp._aureus_MRSA252	0	0	0	0	0	0	0	0	0	0	0	0	0	0	0	0	0	0	0	0	0	0	0	0	0	0	0	0	0	0	0	1.05849472510594
VFG004758(gb|WP_000943842)|geh|glycerol_ester_hydrolase|Lipase_(VF0012)_-_Exoenzyme_(VFC0251)|Staphylococcus_aureus_subsp._aureus_MRSA252;VFG004753(gb|WP_000943832)|geh|glycerol_ester_hydrolase|Lipase_(VF0012)_-_Exoenzyme_(VFC0251)|Staphylococcus_aureus_subsp._aureus_USA300_FPR3757;VFG004755(gb|YP_498890)|geh|glycerol_ester_hydrolase|Lipase_(VF0012)_-_Exoenzyme_(VFC0251)|Staphylococcus_aureus_sub…	0	0	0	0	0	0	0	0	0	0	0	0	0	0	0	0	0	0	0	0	0	0	0	0	0	0	0	0	0	0	0	1.20297863099026
VFG004769(gb|WP_000842040)|lip|triacylglycerol_lipase_precursor|Lipase_(VF0012)_-_Exoenzyme_(VFC0251)|Staphylococcus_aureus_subsp._aureus_N315	0	0	0	0	0	0	0	0	0	0	0	0	0	0	0	0	0	0	0	0	0	0	0	0	0	0	0	0	0	0	0	1.31798804803167
VFG004786(gb|WP_000676549)|sspA|serine_protease;_V8_protease;_glutamyl_endopeptidase|V8_protease_(VF0023)_-_Exoenzyme_(VFC0251)|Staphylococcus_aureus_subsp._aureus_COL	0	0	0	0	0	0	0	0	0	0	0	0	0	0	0	0	0	0	0	0	0	0	0	0	0	0	0	0	0	0	0	0.99670227183426
VFG004787(gb|WP_000919350)|sak|Staphylokinase_precursor|Staphylokinase_(VF0021)_-_Exoenzyme_(VFC0251)|Staphylococcus_aureus_subsp._aureus_USA300_FPR3757	0	0	0	0	0	0	0	0	0	0	0	0	0	0	0	0	0	0	0	0	0	0	0	0	0	0	0	0	0	0	0	1.04204524831783
VFG004796(gb|WP_001549197)|hld|delta-hemolysin|-hemolysin_(VF0007)_-_Exotoxin_(VFC0235)|Staphylococcus_aureus_subsp._aureus_USA300_FPR3757	0	0	0	0	0	0	0	0	0	0	0	0	0	0	0	0	0	0	0	0	0	0	0	0	0	0	0	0	0	0	0	1.04204524831783
VFG004809(gb|WP_001056917)|hlgB|gamma-hemolysin_component_B|-hemolysin_(VF0011)_-_Exotoxin_(VFC0235)|Staphylococcus_aureus_subsp._aureus_MRSA252	0	0	0	0	0	0	0	0	0	0	0	0	0	0	0	0	0	0	0	0	0	0	0	0	0	0	0	0	0	0	0	1.17593357692105
VFG004818(gb|WP_000916697)|hlgC|gamma-hemolysin_component_C|-hemolysin_(VF0011)_-_Exotoxin_(VFC0235)|Staphylococcus_aureus_subsp._aureus_MRSA252	0	0	0	0	0	0	0	0	0	0	0	0	0	0	0	0	0	0	0	0	0	0	0	0	0	0	0	0	0	0	0	1.17593357692105
VFG004959(gb|WP_000669014)|set6|superantigen-like_protein_SSL1|SSLs_(VF0990)_-_Exotoxin_(VFC0235)|Staphylococcus_aureus_subsp._aureus_N315	0	0	0	0	0	0	0	0	0	0	0	0	0	0	0	0	0	0	0	0	0	0	0	0	0	0	0	0	0	0	0	1.20297863099026
VFG004961(gb|WP_000778481)|set5|superantigen-like_protein_SSL9|SSLs_(VF0990)_-_Exotoxin_(VFC0235)|Staphylococcus_aureus_subsp._aureus_MRSA252	0	0	0	0	0	0	0	0	0	0	0	0	0	0	0	0	0	0	0	0	0	0	0	0	0	0	0	0	0	0	0	1.20297863099026
VFG004962(gb|WP_000778504)|set4|superantigen-like_protein_SSL10|SSLs_(VF0990)_-_Exotoxin_(VFC0235)|Staphylococcus_aureus_subsp._aureus_MRSA252	0	0	0	0	0	0	0	0	0	0	0	0	0	0	0	0	0	0	0	0	0	0	0	0	0	0	0	0	0	0	0	1.20297863099026
VFG004963(gb|WP_000784258)|set3|superantigen-like_protein_SSL5|SSLs_(VF0990)_-_Exotoxin_(VFC0235)|Staphylococcus_aureus_subsp._aureus_MRSA252	0	0	0	0	0	0	0	0	0	0	0	0	0	0	0	0	0	0	0	0	0	0	0	0	0	0	0	0	0	0	0	1.20297863099026
VFG004965(gb|WP_000769829)|set1|superantigen-like_protein_SSL7|SSLs_(VF0990)_-_Exotoxin_(VFC0235)|Staphylococcus_aureus_subsp._aureus_MRSA252	0	0	0	0	0	0	0	0	0	0	0	0	0	0	0	0	0	0	0	0	0	0	0	0	0	0	0	0	0	0	0	1.20297863099026
VFG005025(gb|WP_001028294)|cap8F|type_8_capsular_polysaccharide_synthesis_protein_Cap8F|Capsule_(VF0003)_-_Immune_modulation_(VFC0258)|Staphylococcus_aureus_subsp._aureus_MRSA252	0	0	0	0	0	0	0	0	0	0	0	0	0	0	0	0	0	0	0	0	0	0	0	0	0	0	0	0	0	0	0	1.3077665931586
VFG005033(gb|WP_000413171)|cap8G|type_8_capsular_polysaccharide_synthesis_protein_Cap8G|Capsule_(VF0003)_-_Immune_modulation_(VFC0258)|Staphylococcus_aureus_subsp._aureus_COL	0	0	0	0	0	0	0	0	0	0	0	0	0	0	0	0	0	0	0	0	0	0	0	0	0	0	0	0	0	0	0	1.3077665931586
VFG005041(gb|WP_001216898)|SAUSA300_RS00840|CatB-related_O-acetyltransferase|Capsule_(VF0003)_-_Immune_modulation_(VFC0258)|Staphylococcus_aureus_subsp._aureus_USA300_FPR3757	0	0	0	0	0	0	0	0	0	0	0	0	0	0	0	0	0	0	0	0	0	0	0	0	0	0	0	0	0	0	0	1.3077665931586
VFG005055(gb|WP_001221639)|SACOL_RS00730|glycosyltransferase|Capsule_(VF0003)_-_Immune_modulation_(VFC0258)|Staphylococcus_aureus_subsp._aureus_COL	0	0	0	0	0	0	0	0	0	0	0	0	0	0	0	0	0	0	0	0	0	0	0	0	0	0	0	0	0	0	0	1.3077665931586
VFG005068(gb|WP_000668175)|SAV_RS00935|O-antigen_ligase_family_protein|Capsule_(VF0003)_-_Immune_modulation_(VFC0258)|Staphylococcus_aureus_subsp._aureus_Mu50	0	0	0	0	0	0	0	0	0	0	0	0	0	0	0	0	0	0	0	0	0	0	0	0	0	0	0	0	0	0	0	1.3077665931586
VFG005074(gb|WP_001085819)|SAUSA300_RS00855|capsular_polysaccharide_biosynthesis_protein|Capsule_(VF0003)_-_Immune_modulation_(VFC0258)|Staphylococcus_aureus_subsp._aureus_USA300_FPR3757	0	0	0	0	0	0	0	0	0	0	0	0	0	0	0	0	0	0	0	0	0	0	0	0	0	0	0	0	0	0	0	1.3077665931586
VFG005095(gb|WP_001291016)|cap8L|type_8_capsular_polysaccharide_synthesis_protein_Cap8L|Capsule_(VF0003)_-_Immune_modulation_(VFC0258)|Staphylococcus_aureus_RF122	0	0	0	0	0	0	0	0	0	0	0	0	0	0	0	0	0	0	0	0	0	0	0	0	0	0	0	0	0	0	0	1.3077665931586
VFG005096(gb|WP_000825098)|cap8M|type_8_capsular_polysaccharide_synthesis_protein_Cap8M|Capsule_(VF0003)_-_Immune_modulation_(VFC0258)|Staphylococcus_aureus_subsp._aureus_USA300_FPR3757	0	0	0	0	0	0	0	0	0	0	0	0	0	0	0	0	0	0	0	0	0	0	0	0	0	0	0	0	0	0	0	1.3077665931586
VFG005113(gb|WP_001230690)|capN|capsular_polysaccharide_type_5/8_biosynthesis_epimerase_CapN|Capsule_(VF0003)_-_Immune_modulation_(VFC0258)|Staphylococcus_aureus_subsp._aureus_MRSA252	0	0	0	0	0	0	0	0	0	0	0	0	0	0	0	0	0	0	0	0	0	0	0	0	0	0	0	0	0	0	0	1.3077665931586
VFG005122(gb|WP_000779509)|cap8O|type_8_capsular_polysaccharide_synthesis_protein_Cap8O|Capsule_(VF0003)_-_Immune_modulation_(VFC0258)|Staphylococcus_aureus_subsp._aureus_MRSA252	0	0	0	0	0	0	0	0	0	0	0	0	0	0	0	0	0	0	0	0	0	0	0	0	0	0	0	0	0	0	0	1.3077665931586
VFG013672(gb|WP_010934130)|srtB|fimbrial_associated_sortase|SpaD-type_pili_(VF0726)_-_Adherence_(VFC0001)|Corynebacterium_diphtheriae_NCTC_13129	1	0.72278907771278	0.910547371304294	1.02851545160554	0	1.0614255877188	1.00898944746378	0	0.916511878571744	0	1.12685143293967	0	1.26098835710343	0	0	0	0	0	0	0	1.08704376266103	0.976519041684181	0	0	0.850823742220599	0	0	0	0.977854187923637	1.06054180253174	0.984231902647964	0
VFG013731(gb|WP_005291888)|fagC|ABC_transporter_ATP-binding_protein|ABC_transporter_(VF0741)_-_Nutritional/Metabolic_factor_(VFC0272)|Corynebacterium_jeikeium_K411	1.38694590925418	0.954416505615184	1.14934790509459	1.23468043578442	1.15925850492536	1.55377090899101	1.15945619298194	0.949940906216954	1.26199954383157	1.03071444814099	1.35748313977185	0.933258397195977	1.23729499843255	1.22228128067173	1.01535468309124	1.17967305784314	1.05757564809567	0	0	0	1.1972148196863	0	0	1.07531493835354	1.20699577413355	0	0	0	1.28556526979234	1.37951811667358	0	0
VFG013737(gb|WP_005325330)|fagB|iron_chelate_uptake_ABC_transporter_family_permease_subunit|ABC_transporter_(VF0741)_-_Nutritional/Metabolic_factor_(VFC0272)|Corynebacterium_jeikeium_K411	1.38694590925418	0.954416505615184	1.14934790509459	1.23468043578442	1.15925850492536	1.55377090899101	1.15945619298194	0.949940906216954	1.26199954383157	1.03071444814099	1.35748313977185	0.933258397195977	1.23729499843255	1.22228128067173	1.01535468309124	1.17967305784314	1.05757564809567	0	1.59178478424783	0	1.1972148196863	0	0	1.07531493835354	1.20699577413355	0	0	0	1.28556526979234	1.37951811667358	0	0
VFG013743(gb|WP_005325331)|fagA|iron_ABC_transporter_permease|ABC_transporter_(VF0741)_-_Nutritional/Metabolic_factor_(VFC0272)|Corynebacterium_jeikeium_K411	1.38694590925418	0.954416505615184	1.14934790509459	1.23468043578442	1.15925850492536	1.55377090899101	1.15945619298194	0.949940906216954	1.26199954383157	1.03071444814099	1.35748313977185	0.933258397195977	1.23729499843255	1.22228128067173	1.01535468309124	1.17967305784314	1.05757564809567	0	1.59178478424783	0	1.1972148196863	0	0	1.07531493835354	1.20699577413355	0	0	0	1.28556526979234	1.37951811667358	0	0
VFG013749(gb|WP_005291893)|fagD|iron-siderophore_ABC_transporter_substrate-binding_protein|ABC_transporter_(VF0741)_-_Nutritional/Metabolic_factor_(VFC0272)|Corynebacterium_jeikeium_K411	1.38694590925418	0.954416505615184	1.14934790509459	1.23468043578442	1.15925850492536	1.55377090899101	1.15945619298194	0.949940906216954	1.26199954383157	1.03071444814099	1.35748313977185	0.933258397195977	1.23729499843255	1.22228128067173	1.01535468309124	1.17967305784314	1.05757564809567	0	1.01479468560191	0	1.1972148196863	0	0	1.07531493835354	1.20699577413355	0	0	0	1.28556526979234	1.37951811667358	0	0
VFG017229(gb|WP_000769694)|eap/map|MAP_domain-containing_protein|Eap/Map_(VF0016)_-_Adherence_(VFC0001)|Staphylococcus_aureus_subsp._aureus_JH1	0	0	0	0	0	0	0	0	0	0	0	0	0	0	0	0	0	0	0	0	0	0	0	0	0	0	0	0	0	0	0	0.99670227183426
VFG018116(gb|WP_000928938)|essA|type_VII_secretion_system_protein_EssA,_monotopic_membrane_protein|Type_VII_secretion_system_(VF0403)_-_Effector_delivery_system_(VFC0086)|Staphylococcus_aureus_subsp._aureus_Mu3	0	0	0	0	0	0	0	0	0	0	0	0	0	0	0	0	0	0	0	0	0	0	0	0	0	0	0	0	0	0	0	1.20297863099026
VFG018161(gb|WP_000549309)|essC|type_VII_secretion_system_protein_EssC,_FtsK/SpoIIIE_family_ATPase|Type_VII_secretion_system_(VF0403)_-_Effector_delivery_system_(VFC0086)|Staphylococcus_aureus_subsp._aureus_MRSA252	0	0	0	0	0	0	0	0	0	0	0	0	0	0	0	0	0	0	0	0	0	0	0	0	0	0	0	0	0	0	0	1.20297863099026
VFG042990(gb|ACI49664)|ACI49664|putative_pilus-dedicated_sortase|PilB-type_pili_(PGS3)_(VF0745)_-_Adherence_(VFC0001)|Enterococcus_faecium_str._E1165	0	0	0	0	0	0	0	0	0	0	0	0	0	0	0	0	0	0	0	0	0	0	0	0	0	5.33043576081696	0	0	0	0	0	0
VFG042991(gb|ACI49665)|pilB|PilB|PilB-type_pili_(PGS3)_(VF0745)_-_Adherence_(VFC0001)|Enterococcus_faecium_str._E1165	0	0	0	0	0	0	0	0	0	0	0	0	0	0	0	0	0	0	0	0	0	0	0	0	0	5.33043576081696	0	0	0	0	0	0
VFG042992(gb|ACI49666)|ACI49666|putative_minor_pilin_subunit|PilB-type_pili_(PGS3)_(VF0745)_-_Adherence_(VFC0001)|Enterococcus_faecium_str._E1165	0	0	0	0	0	0	0	0	0	0	0	0	0	0	0	0	0	0	0	0	0	0	0	0	0	5.33043576081696	0	0	0	0	0	0
VFG042993(gb|ACI49667)|ACI49667|putative_pilus_tip_protein|PilB-type_pili_(PGS3)_(VF0745)_-_Adherence_(VFC0001)|Enterococcus_faecium_str._E1165	0	0	0	0	0	0	0	0	0	0	0	0	0	0	0	0	0	0	0	0	0	0	0	0	0	5.33043576081696	0	0	0	0	0	0
VFG043441(gb|WP_002287386)|EFMU0317_RS16950|C40_family_peptidase|Fibronectin-binding_protein_(VF0747)_-_Adherence_(VFC0001)|Enterococcus_faecium_U0317	0	0	0	0	0	0	0	0	0	0	0	0	0	0	0	0	0	0	0	0	0	0	0	0	0	7.20591277742269	0	0	0	0	0	0
VFG043452(gb|WP_001170264)|aaa|autolysin/adhesin_Aaa|SACOL0507_(VF0999)_-_Adherence_(VFC0001)|Staphylococcus_aureus_subsp._aureus_COL	0	0	0	0	0	0	0	0	0	0	0	0	0	0	0	0	0	0	0	0	0	0	0	0	0	0	0	0	0	0	0	1.20297863099026
VFG043510(gb|WP_002369215)|ecbA/fss3|Collagen_binding_MSCRAMM,_EcbA/Fss3|EcbA_(VF0539)_-_Adherence_(VFC0001)|Enterococcus_faecalis_V583	0	0	0	0	0	0	0	0	0	0	0	0	0	0	0	0	0	0	0	0	0	0	0	0	0	7.01399395990243	0	0	0	0	0	0
VFG043518(gb|AAN12397)|acm|collagen_adhesin_precursor_Acm|Acm_(VF0419)_-_Adherence_(VFC0001)|Enterococcus_faecium_str._TX2555;VFG045620(gb|WP_002321669)|acm|collagen_adhesin_precursor_Acm|Acm_(VF0419)_-_Adherence_(VFC0001)|Enterococcus_faecium_Aus0004	0	0	0	0	0	0	0	0	0	0	0	0	0	0	0	0	0	0	0	0	0	0	0	0	0	7.17927043675461	0	0	0	0	0	0
VFG044013(gb|WP_000595324)|lukG|bi-component_leukocidin_LukGH_subunit_G|PVL_(VF0018)_-_Exotoxin_(VFC0235)|Staphylococcus_aureus_subsp._aureus_USA300_FPR3757	0	0	0	0	0	0	0	0	0	0	0	0	0	0	0	0	0	0	0	0	0	0	0	0	0	0	0	0	0	0	0	1.04204524831783
VFG044014(gb|WP_000791407)|lukH|bi-component_leukocidin_LukGH_subunit_H|PVL_(VF0018)_-_Exotoxin_(VFC0235)|Staphylococcus_aureus_subsp._aureus_USA300_FPR3757	0	0	0	0	0	0	0	0	0	0	0	0	0	0	0	0	0	0	0	0	0	0	0	0	0	0	0	0	0	0	0	1.04204524831783
VFG044251(gb|WP_000136636)|sirC|staphyloferrin_B_ABC_transporter_permease_subunit_SirC|Staphyloferrin_B_(VF1014)_-_Nutritional/Metabolic_factor_(VFC0272)|Staphylococcus_aureus_subsp._aureus_str._Newman	0	0	0	0	0	0	0	0	0	0	0	0	0	0	0	0	0	0	0	0	0	0	0	0	0	0	0	0	0	0	0	1.3077665931586
VFG044252(gb|WP_000924997)|sirB|staphyloferrin_B_ABC_transporter_permease_subunit_SirB|Staphyloferrin_B_(VF1014)_-_Nutritional/Metabolic_factor_(VFC0272)|Staphylococcus_aureus_subsp._aureus_str._Newman	0	0	0	0	0	0	0	0	0	0	0	0	0	0	0	0	0	0	0	0	0	0	0	0	0	0	0	0	0	0	0	1.3077665931586
VFG044253(gb|WP_001045111)|sirA|staphyloferrin_B_ABC_transporter_substrate-binding_protein_SirA|Staphyloferrin_B_(VF1014)_-_Nutritional/Metabolic_factor_(VFC0272)|Staphylococcus_aureus_subsp._aureus_str._Newman	0	0	0	0	0	0	0	0	0	0	0	0	0	0	0	0	0	0	0	0	0	0	0	0	0	0	0	0	0	0	0	1.3077665931586
VFG044254(gb|WP_000570808)|sbnA|2,3-diaminopropionate_biosynthesis_protein_SbnA|Staphyloferrin_B_(VF1014)_-_Nutritional/Metabolic_factor_(VFC0272)|Staphylococcus_aureus_subsp._aureus_str._Newman	0	0	0	0	0	0	0	0	0	0	0	0	0	0	0	0	0	0	0	0	0	0	0	0	0	0	0	0	0	0	0	1.3077665931586
VFG044255(gb|WP_001078456)|sbnB|N-[(2S)-2-amino-2-carboxyethyl]-L-glutamate_dehydrogenase_SbnB|Staphyloferrin_B_(VF1014)_-_Nutritional/Metabolic_factor_(VFC0272)|Staphylococcus_aureus_subsp._aureus_str._Newman	0	0	0	0	0	0	0	0	0	0	0	0	0	0	0	0	0	0	0	0	0	0	0	0	0	0	0	0	0	0	0	1.3077665931586
VFG044256(gb|WP_001179384)|sbnC|staphyloferrin_B_biosynthesis_protein_SbnC|Staphyloferrin_B_(VF1014)_-_Nutritional/Metabolic_factor_(VFC0272)|Staphylococcus_aureus_subsp._aureus_str._Newman	0	0	0	0	0	0	0	0	0	0	0	0	0	0	0	0	0	0	0	0	0	0	0	0	0	0	0	0	0	0	0	1.3077665931586
VFG044257(gb|WP_000610051)|sbnD|staphyloferrin_B_export_MFS_transporter|Staphyloferrin_B_(VF1014)_-_Nutritional/Metabolic_factor_(VFC0272)|Staphylococcus_aureus_subsp._aureus_str._Newman	0	0	0	0	0	0	0	0	0	0	0	0	0	0	0	0	0	0	0	0	0	0	0	0	0	0	0	0	0	0	0	1.3077665931586
VFG044258(gb|WP_001179888)|sbnE|L-2,3-diaminopropanoate--citrate_ligase_SbnE|Staphyloferrin_B_(VF1014)_-_Nutritional/Metabolic_factor_(VFC0272)|Staphylococcus_aureus_subsp._aureus_str._Newman	0	0	0	0	0	0	0	0	0	0	0	0	0	0	0	0	0	0	0	0	0	0	0	0	0	0	0	0	0	0	0	1.3077665931586
VFG044259(gb|WP_001795559)|sbnF|3-(L-alanin-3-ylcarbamoyl)-2-[(2-_aminoethylcarbamoyl)methyl]-2-hydroxypropanoate_synthase_SbnF|Staphyloferrin_B_(VF1014)_-_Nutritional/Metabolic_factor_(VFC0272)|Staphylococcus_aureus_subsp._aureus_str._Newman	0	0	0	0	0	0	0	0	0	0	0	0	0	0	0	0	0	0	0	0	0	0	0	0	0	0	0	0	0	0	0	1.3077665931586
VFG044260(gb|WP_001186806)|sbnG|staphyloferrin_B_biosynthesis_citrate_synthase_SbnG|Staphyloferrin_B_(VF1014)_-_Nutritional/Metabolic_factor_(VFC0272)|Staphylococcus_aureus_subsp._aureus_str._Newman	0	0	0	0	0	0	0	0	0	0	0	0	0	0	0	0	0	0	0	0	0	0	0	0	0	0	0	0	0	0	0	1.3077665931586
VFG044261(gb|WP_001223700)|sbnH|staphyloferrin_B_biosynthesis_decarboxylase_SbnH|Staphyloferrin_B_(VF1014)_-_Nutritional/Metabolic_factor_(VFC0272)|Staphylococcus_aureus_subsp._aureus_str._Newman	0	0	0	0	0	0	0	0	0	0	0	0	0	0	0	0	0	0	0	0	0	0	0	0	0	0	0	0	0	0	0	1.3077665931586
VFG044262(gb|WP_001015549)|sbnI|bifunctional_transcriptional_regulator/O-phospho-L-serine_synthase_SbnI|Staphyloferrin_B_(VF1014)_-_Nutritional/Metabolic_factor_(VFC0272)|Staphylococcus_aureus_subsp._aureus_str._Newman	0	0	0	0	0	0	0	0	0	0	0	0	0	0	0	0	0	0	0	0	0	0	0	0	0	0	0	0	0	0	0	1.3077665931586
VFG044266(gb|WP_001246698)|isdD|iron-regulated_surface_determinant_protein_D|Isd_(VF0015)_-_Nutritional/Metabolic_factor_(VFC0272)|Staphylococcus_aureus_subsp._aureus_str._Newman	0	0	0	0	0	0	0	0	0	0	0	0	0	0	0	0	0	0	0	0	0	0	0	0	0	0	0	0	0	0	0	0.99670227183426
VFG044268(gb|WP_000594530)|isdF|iron-regulated_surface_determinant_protein_F,_ATP-binding-cassette-type_transmembrane_transporter|Isd_(VF0015)_-_Nutritional/Metabolic_factor_(VFC0272)|Staphylococcus_aureus_subsp._aureus_str._Newman	0	0	0	0	0	0	0	0	0	0	0	0	0	0	0	0	0	0	0	0	0	0	0	0	0	0	0	0	0	0	0	0.99670227183426
VFG044269(gb|WP_001242429)|srtB|NPQTN_specific_sortase_B|Isd_(VF0015)_-_Nutritional/Metabolic_factor_(VFC0272)|Staphylococcus_aureus_subsp._aureus_str._Newman	0	0	0	0	0	0	0	0	0	0	0	0	0	0	0	0	0	0	0	0	0	0	0	0	0	0	0	0	0	0	0	0.99670227183426
VFG044271(gb|WP_000989091)|NWMN_RS12025|iron_chelate_uptake_ABC_transporter_family_permease_subunit|Staphyloferrin_A_(VF1013)_-_Nutritional/Metabolic_factor_(VFC0272)|Staphylococcus_aureus_subsp._aureus_str._Newman	0	0	0	0	0	0	0	0	0	0	0	0	0	0	0	0	0	0	0	0	0	0	0	0	0	0	0	0	0	0	0	1.10333746077292
VFG044272(gb|WP_000974906)|NWMN_RS12030|iron_ABC_transporter_permease|Staphyloferrin_A_(VF1013)_-_Nutritional/Metabolic_factor_(VFC0272)|Staphylococcus_aureus_subsp._aureus_str._Newman	0	0	0	0	0	0	0	0	0	0	0	0	0	0	0	0	0	0	0	0	0	0	0	0	0	0	0	0	0	0	0	1.10333746077292
VFG044273(gb|WP_001214661)|NWMN_RS12035|ABC_transporter_substrate-binding_protein|Staphyloferrin_A_(VF1013)_-_Nutritional/Metabolic_factor_(VFC0272)|Staphylococcus_aureus_subsp._aureus_str._Newman	0	0	0	0	0	0	0	0	0	0	0	0	0	0	0	0	0	0	0	0	0	0	0	0	0	0	0	0	0	0	0	1.10333746077292
VFG044274(gb|WP_000951636)|sfaC|staphyloferrin_A_biosynthesis_protein_SfaC|Staphyloferrin_A_(VF1013)_-_Nutritional/Metabolic_factor_(VFC0272)|Staphylococcus_aureus_subsp._aureus_str._Newman	0	0	0	0	0	0	0	0	0	0	0	0	0	0	0	0	0	0	0	0	0	0	0	0	0	0	0	0	0	0	0	1.10333746077292
VFG044275(gb|WP_000262640)|sfaB|staphyloferrin_A_synthetase_SfaB|Staphyloferrin_A_(VF1013)_-_Nutritional/Metabolic_factor_(VFC0272)|Staphylococcus_aureus_subsp._aureus_str._Newman	0	0	0	0	0	0	0	0	0	0	0	0	0	0	0	0	0	0	0	0	0	0	0	0	0	0	0	0	0	0	0	1.10333746077292
VFG044276(gb|WP_000170403)|sfaA|staphyloferrin_A_export_MFS_transporter|Staphyloferrin_A_(VF1013)_-_Nutritional/Metabolic_factor_(VFC0272)|Staphylococcus_aureus_subsp._aureus_str._Newman	0	0	0	0	0	0	0	0	0	0	0	0	0	0	0	0	0	0	0	0	0	0	0	0	0	0	0	0	0	0	0	1.10333746077292
VFG044277(gb|WP_001052566)|sfaD|D-ornithine--citrate_ligase_SfaD|Staphyloferrin_A_(VF1013)_-_Nutritional/Metabolic_factor_(VFC0272)|Staphylococcus_aureus_subsp._aureus_str._Newman	0	0	0	0	0	0	0	0	0	0	0	0	0	0	0	0	0	0	0	0	0	0	0	0	0	0	0	0	0	0	0	1.10333746077292
VFG044442(gb|WP_000480603)|isdI|staphylobilin-forming_heme_oxygenase_IsdI|Isd_(VF0015)_-_Nutritional/Metabolic_factor_(VFC0272)|Staphylococcus_aureus_subsp._aureus_str._Newman	0	0	0	0	0	0	0	0	0	0	0	0	0	0	0	0	0	0	0	0	0	0	0	0	0	0	0	0	0	0	0	1.3077665931586
VFG044443(gb|WP_001032773)|harA|haptoglobin-binding_heme_uptake_protein_HarA|Isd_(VF0015)_-_Nutritional/Metabolic_factor_(VFC0272)|Staphylococcus_aureus_subsp._aureus_str._Newman	0	0	0	0	0	0	0	0	0	0	0	0	0	0	0	0	0	0	0	0	0	0	0	0	0	0	0	0	0	0	0	1
VFG045614(gb|WP_002286843)|efaA|endocarditis_specific_antigen|EfaA_(VF0354)_-_Adherence_(VFC0001)|Enterococcus_faecium_Aus0004	0	0	0	0	0	0	0	0	0	0	0	0	0	0	0	0	0	0	0	0	0	0	0	0	0	6.93092966115861	0	0	0	0	0	0
VFG045670(gb|WP_002286379)|bopD|sugar-binding_transcriptional_regulator,_LacI_family|BopD_(VF0362)_-_Biofilm_(VFC0271)|Enterococcus_faecium_Aus0004	0	0	0	0	0	0	0	0	0	0	0	0	0	0	0	0	0	0	0	0	0	0	0	0	0	7.30626204518982	0	0	0	0	0	0
VFG045683(gb|WP_002294135)|cpsB/cdsA|phosphatidate_cytidylyltransferase|Capsule_(VF0361)_-_Immune_modulation_(VFC0258)|Enterococcus_faecium_Aus0085	0	0	0	0	0	0	0	0	0	0	0	0	0	0	0	0	0	0	0	0	0	0	0	0	0	5.29176186250988	0	0	0	0	0	0
VFG045688(gb|WP_002294134)|cpsA/uppS|undecaprenyl_diphosphate_synthase|Capsule_(VF0361)_-_Immune_modulation_(VFC0258)|Enterococcus_faecium_Aus0004	0	0	0	0	0	0	0	0	0	0	0	0	0	0	0	0	0	0	0	0	0	0	0	0	0	5.29176186250988	0	0	0	0	0	0
VFG049760(gb|WP_000142036)|esaG|TIGR01741_family_protein|Type_VII_secretion_system_(VF0403)_-_Effector_delivery_system_(VFC0086)|Staphylococcus_aureus_subsp._aureus_USA300_FPR3757	0	0	0	0	0	0	0	0	0	0	0	0	0	0	0	0	0	0	0	0	0	0	0	0	0	0	0	0	0	0	0	1.20297863099026
VFG049876(gb|WP_000702263)|scn|complement_inhibitor_SCIN|SCIN_(VF0425)_-_Immune_modulation_(VFC0258)|Staphylococcus_aureus_subsp._aureus_MW2	0	0	0	0	0	0	0	0	0	0	0	0	0	0	0	0	0	0	0	0	0	0	0	0	0	0	0	0	0	0	0	1.04204524831783
VFG049884(gb|WP_000792550)|sbi|IgG-binding_protein_SBI|Sbi_(VF0423)_-_Immune_modulation_(VFC0258)|Staphylococcus_aureus_RF122	0	0	0	0	0	0	0	0	0	0	0	0	0	0	0	0	0	0	0	0	0	0	0	0	0	0	0	0	0	0	0	1.17593357692105
